# Supplementary material for: Mangroves in the Galapagos islands: Distribution and dynamics
Source: PLoS One. 2019 Jan 9;14(1):e0209313. doi: 10.1371/journal.pone.0209313 (PMC6326481; doi:10.1371/journal.pone.0209313)
Supplement: S1 File — (ZIP) [file pone.0209313.s008.zip]

Archive with 9 entries (9 files):
- Galapagos_Mangrove_Distribution_2014_Moityetal.cpg
- Galapagos_Mangrove_Distribution_2014_Moityetal.dbf
- Galapagos_Mangrove_Distribution_2014_Moityetal.kml
- Galapagos_Mangrove_Distribution_2014_Moityetal.prj
- Galapagos_Mangrove_Distribution_2014_Moityetal.sbn
- Galapagos_Mangrove_Distribution_2014_Moityetal.sbx
- Galapagos_Mangrove_Distribution_2014_Moityetal.shp
- Galapagos_Mangrove_Distribution_2014_Moityetal.shp.xml
- Galapagos_Mangrove_Distribution_2014_Moityetal.shx
