# Supplementary material for: Mangroves in the Galapagos islands: Distribution and dynamics
Source: PLoS One. 2019 Jan 9;14(1):e0209313. doi: 10.1371/journal.pone.0209313 (PMC6326481; doi:10.1371/journal.pone.0209313)
Supplement: S1 File — (ZIP) [file pone.0209313.s008.zip › Galapagos_Mangrove_Distribution_2014_Moityetal.kml]

<?xml version="1.0" encoding="UTF-8"?>
<kml xmlns="http://www.opengis.net/kml/2.2" xmlns:gx="http://www.google.com/kml/ext/2.2" xmlns:kml="http://www.opengis.net/kml/2.2" xmlns:atom="http://www.w3.org/2005/Atom">
<Document id="Galapagos_Mangrove_Distribution_2014_Moityetal" xsi:schemaLocation="http://www.opengis.net/kml/2.2 http://schemas.opengis.net/kml/2.2.0/ogckml22.xsd http://www.google.com/kml/ext/2.2 http://code.google.com/apis/kml/schema/kml22gx.xsd">
	<name>Galapagos_Mangrove_Distribution_2014_Moityetal</name>
	<open>1</open>
	<Snippet maxLines="0"></Snippet>
	<description>We provide here the most accurate cover for mangrove forests in the Galapagos Islands. We mapped mangroves using freely available Google Earth Very High Resolution images based on on-screen classification (images were mostly from 2014). We compared this method to three semi-automatic classification algorithms. We also analysed mangrove change for the period 2004-2014. We obtained an area of 3657.1 ha of fringing mangrove that covers 35% of the coastline. Eighty percent of mangrove cover is found in Isabela island, and 90% in the western and central south-eastern bioregions. The overall accuracy of mangrove classification was 99.1% with a Kappa coefficient of 0.97 when validated with field data. On-screen classification of images constantly resulted in better accuracy than semi-automatic classification algorithms. </description>
	<Style id="PolyStyle00">
		<LabelStyle>
			<color>00000000</color>
			<scale>0</scale>
		</LabelStyle>
		<LineStyle>
			<color>ff6e6e6e</color>
			<width>0.4</width>
		</LineStyle>
		<PolyStyle>
			<color>fff7e9cd</color>
		</PolyStyle>
	</Style>
	<StyleMap id="PolyStyle000">
		<Pair>
			<key>normal</key>
			<styleUrl>#PolyStyle00</styleUrl>
		</Pair>
		<Pair>
			<key>highlight</key>
			<styleUrl>#PolyStyle001</styleUrl>
		</Pair>
	</StyleMap>
	<Style id="PolyStyle001">
		<LabelStyle>
			<color>00000000</color>
			<scale>0</scale>
		</LabelStyle>
		<LineStyle>
			<color>ff6e6e6e</color>
			<width>0.4</width>
		</LineStyle>
		<PolyStyle>
			<color>fff7e9cd</color>
		</PolyStyle>
	</Style>
	<Folder id="FeatureLayer0">
		<name>Galapagos_Mangrove_Distribution_2014_Moityetal</name>
		<open>1</open>
		<Snippet maxLines="0"></Snippet>
		<Placemark id="ID_00000">
			<name>San Cristobal</name>
			<Snippet maxLines="0"></Snippet>
			<description><![CDATA[<html xmlns:fo="http://www.w3.org/1999/XSL/Format" xmlns:msxsl="urn:schemas-microsoft-com:xslt">

<head>

<META http-equiv="Content-Type" content="text/html">

<meta http-equiv="content-type" content="text/html; charset=UTF-8">

</head>

<body style="margin:0px 0px 0px 0px;overflow:auto;background:#FFFFFF;">

<table style="font-family:Arial,Verdana,Times;font-size:12px;text-align:left;width:100%;border-collapse:collapse;padding:3px 3px 3px 3px">

<tr style="text-align:center;font-weight:bold;background:#9CBCE2">

<td>San Cristobal</td>

</tr>

<tr>

<td>

<table style="font-family:Arial,Verdana,Times;font-size:12px;text-align:left;width:100%;border-spacing:0px; padding:3px 3px 3px 3px">

<tr>

<td>FID</td>

<td>0</td>

</tr>

<tr bgcolor="#D4E4F3">

<td>OID_</td>

<td>0</td>

</tr>

<tr>

<td>nodos</td>

<td>401</td>

</tr>

<tr bgcolor="#D4E4F3">

<td>area_ha</td>

<td>0.6399</td>

</tr>

<tr>

<td>area_m</td>

<td>6399.2563</td>

</tr>

<tr bgcolor="#D4E4F3">

<td>island</td>

<td>San Cristobal</td>

</tr>

<tr>

<td>perimetro</td>

<td>808.5594</td>

</tr>

<tr bgcolor="#D4E4F3">

<td>source</td>

<td>Charles Darwin Foundation, 2018</td>

</tr>

</table>

</td>

</tr>

</table>

</body>

</html>]]></description>
			<styleUrl>#PolyStyle000</styleUrl>
			<MultiGeometry>
				<Polygon>
					<outerBoundaryIs>
						<LinearRing>
							<coordinates>
								-89.33494067699996,-0.6894100939999216,0 -89.33495989899996,-0.689417699999973,0 -89.33496761899994,-0.6894291869999705,0 -89.33497147199995,-0.689433010999943,0 -89.33499073699994,-0.6894521329999738,0 -89.33499845699998,-0.6894636199999615,0 -89.33501388299999,-0.6894827549999693,0 -89.33502160399996,-0.6894942419999641,0 -89.33503317699996,-0.6895095529999386,0 -89.33505626599998,-0.6895248219999581,0 -89.33506783899998,-0.6895401329999836,0 -89.33507939799995,-0.6895516059999572,0 -89.33508329399996,-0.6895669459999498,0 -89.33509104199999,-0.6895861099999445,0 -89.33509496599999,-0.6896091259999436,0 -89.33509502299995,-0.6896244799999557,0 -89.33509893299998,-0.689643657999968,0 -89.33509897599998,-0.68965517399993,0 -89.33509906099994,-0.689678204999952,0 -89.33509913199998,-0.689697396999972,0 -89.33509534999996,-0.6897127649999648,0 -89.33509542099995,-0.6897319569999393,0 -89.33509931699996,-0.689747296999936,0 -89.33510706499999,-0.6897664609999802,0 -89.33511479999999,-0.6897817869999573,0 -89.33511869499995,-0.6897971259999791,0 -89.33512259099996,-0.6898124659999857,0 -89.33512650099999,-0.6898316439999752,0 -89.33512652899998,-0.689839320999969,0 -89.33513045299998,-0.6898623369999595,0 -89.33513049599998,-0.6898738529999305,0 -89.33513441999997,-0.6898968689999355,0 -89.33514596499998,-0.6899045039999662,0 -89.33515372699998,-0.6899275059999516,0 -89.33515760899996,-0.6899390069999666,0 -89.33516537099996,-0.689962009999931,0 -89.33517691599997,-0.6899696439999675,0 -89.33517701599999,-0.6899965129999249,0 -89.33517708699998,-0.6900157049999555,0 -89.33517715799997,-0.6900348979999575,0 -89.33517722899995,-0.690054089999925,0 -89.33518494899994,-0.690065576999929,0 -89.33519655099997,-0.6900885649999431,0 -89.33520810899995,-0.6901000379999663,0 -89.33522352099999,-0.6901153349999772,0 -89.33522356399999,-0.6901268499999612,0 -89.33521597199996,-0.6901499089999594,0 -89.33520833699998,-0.6901614529999802,0 -89.33518919999995,-0.6901768779999241,0 -89.33518531899995,-0.6901653769999772,0 -89.33516992099999,-0.6901539179999603,0 -89.33516220099995,-0.6901424309999664,0 -89.33515062799995,-0.6901271199999446,0 -89.33513522999994,-0.690115661999933,0 -89.33513133499997,-0.6901003219999852,0 -89.33512359999997,-0.690084996999936,0 -89.33511976199998,-0.6900850109999562,0 -89.33511583799998,-0.6900619939999669,0 -89.33510042599994,-0.6900466969999566,0 -89.33509269099994,-0.6900313719999628,0 -89.33508879599998,-0.6900160319999531,0 -89.33508872499994,-0.6899968399999275,0 -89.33508098999994,-0.6899815149999425,0 -89.33507324199996,-0.6899623509999656,0 -89.33506935999998,-0.6899508499999465,0 -89.33505777299996,-0.6899316999999344,0 -89.33505009599998,-0.6899317279999723,0 -89.33503476899995,-0.6899394619999346,0 -89.33502714899998,-0.6899548439999438,0 -89.33502336699996,-0.6899702119999331,0 -89.33502730499998,-0.6899970669999773,0 -89.33503501099995,-0.6900047159999692,0 -89.33503892099998,-0.6900238939999707,0 -89.33505047999995,-0.6900353669999505,0 -89.33505055099994,-0.6900545589999761,0 -89.33505062199998,-0.6900737509999366,0 -89.33505451699995,-0.6900890909999398,0 -89.33505455999995,-0.6901006059999385,0 -89.33505848399994,-0.690123622999973,0 -89.33505849799997,-0.6901274609999712,0 -89.33506627499997,-0.6901543019999443,0 -89.33506630399995,-0.69016197899993,0 -89.33507790499994,-0.6901849669999325,0 -89.33508561099995,-0.6901926159999346,0 -89.33510105099998,-0.6902155899999735,0 -89.33511647699999,-0.690234724999918,0 -89.33512803599996,-0.6902461979999621,0 -89.33512806499994,-0.690253874999944,0 -89.33512817799999,-0.6902845819999459,0 -89.33512824999997,-0.6903037749999637,0 -89.33512829199998,-0.6903152899999424,0 -89.33512839199995,-0.6903421589999602,0 -89.33512846299999,-0.6903613509999785,0 -89.33513619699994,-0.6903766769999581,0 -89.33514781299994,-0.6904035029999643,0 -89.33515553299998,-0.6904149899999709,0 -89.33515944299995,-0.6904341679999695,0 -89.33516716299994,-0.690445654999969,0 -89.33517491099997,-0.690464818999935,0 -89.33518648399996,-0.690480129999974,0 -89.33518656999996,-0.690503160999926,0 -89.33519430399997,-0.6905184859999689,0 -89.33520587699996,-0.6905337969999483,0 -89.33520974399994,-0.6905414599999622,0 -89.33522130299997,-0.6905529329999324,0 -89.33523670099999,-0.6905643909999589,0 -89.33524823099998,-0.6905681869999386,0 -89.33527127799994,-0.6905719399999301,0 -89.33529047099995,-0.6905718689999469,0 -89.33531354699994,-0.6905832989999602,0 -89.33532126699998,-0.6905947859999613,0 -89.33532514799998,-0.6906062869999865,0 -89.33533288199999,-0.6906216129999583,0 -89.33534445499998,-0.6906369239999242,0 -89.33535218999998,-0.6906522489999251,0 -89.33536373399994,-0.6906598839999505,0 -89.33537148299996,-0.690679046999953,0 -89.33538306999998,-0.6906981969999654,0 -89.33539081899994,-0.6907173609999479,0 -89.33539087599996,-0.6907327149999668,0 -89.33539860999997,-0.6907480399999534,0 -89.33539866699994,-0.6907633939999227,0 -89.33540640099994,-0.6907787189999771,0 -89.33542178499994,-0.6907863389999456,0 -89.33543711099998,-0.6907786059999796,0 -89.33544473199999,-0.6907632229999761,0 -89.33545233799998,-0.6907440029999612,0 -89.33545994399998,-0.6907247819999542,0 -89.33547141799994,-0.6907132239999846,0 -89.33548289099997,-0.6907016659999369,0 -89.33550207099995,-0.6906977559999555,0 -89.33551358699998,-0.6906977139999601,0 -89.33552899899996,-0.6907130109999498,0 -89.33554057199996,-0.6907283219999257,0 -89.33554833499994,-0.6907513239999549,0 -89.33554837699995,-0.6907628389999486,0 -89.33555613999994,-0.6907858419999646,0 -89.33555621099998,-0.690805033999944,0 -89.33556009299997,-0.6908165349999461,0 -89.33556784099994,-0.690835698999934,0 -89.33557939999997,-0.6908471719999603,0 -89.33560250399995,-0.6908662789999811,0 -89.33561404799997,-0.6908739129999565,0 -89.33563326999996,-0.6908815189999608,0 -89.33564097599998,-0.6908891669999626,0 -89.33565638799996,-0.6909044639999754,0 -89.33566794699999,-0.6909159369999346,0 -89.33567562399998,-0.690915908999949,0 -89.33569865699997,-0.6909158229999488,0 -89.33571399799996,-0.6909119279999387,0 -89.33573317699995,-0.6909080179999562,0 -89.33574083999997,-0.6909041519999741,0 -89.33576385799995,-0.6909002279999749,0 -89.33577917099996,-0.690888655999963,0 -89.33579065899994,-0.6908809359999221,0 -89.33580213199997,-0.6908693779999526,0 -89.33582129699994,-0.6908616299999699,0 -89.33583279899995,-0.690857748999968,0 -89.33585199299995,-0.6908576779999288,0 -89.33585972699996,-0.6908730029999793,0 -89.33587896399996,-0.6908844479999661,0 -89.33588290199998,-0.6909113029999527,0 -89.33588682599998,-0.6909343189999546,0 -89.33588688299994,-0.6909496729999808,0 -89.33587926199994,-0.6909650549999356,0 -89.33586780299999,-0.6909804519999613,0 -89.33585632899997,-0.6909920099999419,0 -89.33584482699996,-0.6909958909999469,0 -89.33582180899998,-0.6909998139999524,0 -89.33580645399997,-0.6909998709999753,0 -89.33578726099995,-0.6909999419999696,0 -89.33576422799996,-0.6910000279999671,0 -89.33574119599996,-0.6910001129999646,0 -89.33572200199996,-0.6910001839999633,0 -89.33570664699994,-0.6910002409999316,0 -89.33569513099997,-0.6910002839999259,0 -89.33567595099999,-0.6910041929999743,0 -89.33566830199999,-0.6910118979999469,0 -89.33564916599994,-0.6910273229999566,0 -89.33563767799996,-0.6910350429999409,0 -89.33563001499994,-0.6910389099999786,0 -89.33560317199994,-0.6910466859999299,0 -89.33559168399995,-0.6910544059999751,0 -89.33557254699997,-0.6910698309999442,0 -89.33555336799998,-0.6910737399999765,0 -89.33553802699998,-0.6910776349999478,0 -89.33553030699994,-0.6910661489999351,0 -89.33551488099994,-0.6910470129999473,0 -89.33551098499999,-0.6910316729999381,0 -89.33549941199999,-0.6910163619999749,0 -89.33547633699999,-0.6910049319999411,0 -89.33546863099997,-0.6909972839999321,0 -89.33545321999998,-0.6909819869999212,0 -89.33544933799999,-0.690970485999974,0 -89.33544541399994,-0.6909474689999756,0 -89.33544153299994,-0.6909359679999569,0 -89.33543376999995,-0.6909129659999206,0 -89.33541838699995,-0.6909053459999736,0 -89.33540298899999,-0.6908938869999544,0 -89.33539150099995,-0.6909016069999491,0 -89.33539157199994,-0.6909207989999617,0 -89.33538781899995,-0.6909438439999404,0 -89.33537249199998,-0.6909515779999609,0 -89.33534566399999,-0.690963192999953,0 -89.33532648399995,-0.6909671019999523,0 -89.33530733299995,-0.6909786889999677,0 -89.33529200699996,-0.6909864219999879,0 -89.33527665199995,-0.6909864789999498,0 -89.33526890299999,-0.6909673149999738,0 -89.33526497899999,-0.6909442989999727,0 -89.33527645299995,-0.6909327409999198,0 -89.33529176499997,-0.6909211689999797,0 -89.33531475499996,-0.690909567999936,0 -89.33531468399997,-0.6908903759999667,0 -89.33531461299998,-0.6908711829999631,0 -89.33530687799998,-0.6908558579999631,0 -89.33528768499997,-0.6908559289999531,0 -89.33527616899994,-0.6908559719999587,0 -89.33526470899994,-0.6908713679999256,0 -89.33525324999994,-0.6908867649999609,0 -89.33524561499996,-0.6908983079999242,0 -89.33523414199999,-0.6909098659999668,0 -89.33521494799999,-0.6909099379999488,0 -89.33519575399998,-0.6909100089999302,0 -89.33518422399999,-0.6909062129999529,0 -89.33517259399997,-0.6908755479999589,0 -89.33517253699995,-0.6908601939999205,0 -89.33517631899997,-0.6908448259999258,0 -89.33518777799998,-0.6908294289999609,0 -89.33519923799997,-0.6908140329999302,0 -89.33520685799994,-0.6907986509999586,0 -89.33521063999996,-0.6907832829999697,0 -89.33521058299994,-0.6907679289999498,0 -89.33519136099994,-0.6907603229999424,0 -89.33517988799997,-0.6907718809999394,0 -89.33517228099998,-0.6907911019999379,0 -89.33515696899997,-0.6908026739999404,0 -89.33514934799996,-0.6908180559999547,0 -89.33514172799994,-0.6908334389999679,0 -89.33513022599999,-0.6908373199999587,0 -89.33511870899997,-0.6908373619999719,0 -89.33509567699997,-0.6908374479999743,0 -89.33508416099994,-0.6908374899999704,0 -89.33506109999996,-0.6908298989999303,0 -89.33504571699996,-0.6908222789999761,0 -89.33503033299996,-0.6908146589999619,0 -89.33502264199996,-0.6908108479999604,0 -89.33500337699996,-0.690791726999974,0 -89.33499564299996,-0.6907764019999184,0 -89.33498787999997,-0.6907533999999415,0 -89.33498017399995,-0.6907457509999555,0 -89.33496477599994,-0.6907342929999284,0 -89.33494942099998,-0.6907343499999566,0 -89.33493793399998,-0.6907420689999591,0 -89.33492644599994,-0.6907497889999338,0 -89.33490726599996,-0.6907536979999869,0 -89.33489574999999,-0.6907537409999763,0 -89.33488039499997,-0.6907537979999423,0 -89.33486887899994,-0.6907538399999615,0 -89.33484199399999,-0.6907501009999285,0 -89.33483047699997,-0.6907501439999316,0 -89.33481516499995,-0.6907617159999329,0 -89.33481522199998,-0.690777069999971,0 -89.33481529299996,-0.6907962619999385,0 -89.33482686599996,-0.690811573999952,0 -89.33484226399997,-0.6908230319999744,0 -89.33484995499998,-0.6908268419999717,0 -89.33487301599996,-0.6908344339999454,0 -89.33489220999996,-0.6908343629999668,0 -89.33490756499998,-0.6908343059999406,0 -89.33491524199997,-0.6908342769999637,0 -89.33494211399994,-0.69083417799994,0 -89.33495367199998,-0.6908456499999667,0 -89.33495372899995,-0.6908610039999427,0 -89.33495382899997,-0.6908878729999587,0 -89.33494238399999,-0.6909071079999806,0 -89.33492704299994,-0.6909110039999347,0 -89.33491168799998,-0.6909110609999454,0 -89.33489634699998,-0.6909149559999636,0 -89.33487331499998,-0.6909150409999313,0 -89.33485413499994,-0.6909189509999532,0 -89.33483877999998,-0.6909190079999862,0 -89.33483110299994,-0.6909190359999756,0 -89.33480805599999,-0.6909152829999282,0 -89.33480417499999,-0.6909037819999652,0 -89.33478492399996,-0.6908884989999193,0 -89.33477335099997,-0.6908731879999488,0 -89.33476942699997,-0.6908501709999588,0 -89.33475786799994,-0.6908386989999263,0 -89.33475013399999,-0.690823372999943,0 -89.33473857499996,-0.6908119009999553,0 -89.33472317799999,-0.6908004419999625,0 -89.33471160499994,-0.6907851309999273,0 -89.33470770899999,-0.690769790999974,0 -89.33470379899995,-0.6907506129999815,0 -89.33470758099998,-0.6907352449999281,0 -89.33471905499994,-0.6907236869999497,0 -89.33473054199999,-0.6907159679999445,0 -89.33473430999999,-0.6906967609999639,0 -89.33474957999994,-0.6906736729999276,0 -89.33475721399998,-0.6906621299999614,0 -89.33476868799994,-0.6906505719999178,0 -89.33477629399994,-0.6906313509999844,0 -89.33478776799996,-0.690619792999937,0 -89.33479540299999,-0.6906082489999754,0 -89.33481068699996,-0.6905889999999332,0 -89.33483748699996,-0.6905697079999392,0 -89.33484897499994,-0.6905619889999382,0 -89.33486047699995,-0.6905581079999487,0 -89.33487192199999,-0.6905388729999786,0 -89.33488339499996,-0.6905273149999439,0 -89.33489870699998,-0.6905157419999461,0 -89.33491401999999,-0.6905041699999425,0 -89.33493318499995,-0.6904964219999734,0 -89.33494464399996,-0.6904810259999259,0 -89.33494458699994,-0.690465671999965,0 -89.33494450199999,-0.6904426409999441,0 -89.33494444499996,-0.6904272869999698,0 -89.33494435999995,-0.6904042569999562,0 -89.33494428899996,-0.6903850639999383,0 -89.33494037899999,-0.6903658859999411,0 -89.33493646899996,-0.6903467079999401,0 -89.33493258799996,-0.6903352069999804,0 -89.33492482499997,-0.6903122049999444,0 -89.33490942699996,-0.6903007459999409,0 -89.33490551799997,-0.6902815679999271,0 -89.33490163599998,-0.6902700669999656,0 -89.33490155099997,-0.6902470359999545,0 -89.33490147999999,-0.6902278439999426,0 -89.33490908599998,-0.6902086229999263,0 -89.33490901499994,-0.6901894309999715,0 -89.33490895799997,-0.690174076999944,0 -89.33490890099995,-0.6901587229999681,0 -89.33490881599994,-0.6901356929999438,0 -89.33490490599996,-0.6901165149999347,0 -89.33490098199997,-0.6900934979999456,0 -89.33490092499994,-0.6900781439999246,0 -89.33489700099995,-0.6900551279999189,0 -89.33489692999996,-0.6900359349999753,0 -89.33489303499994,-0.6900205959999525,0 -89.33489294899994,-0.6899975649999353,0 -89.33489289199997,-0.6899822109999714,0 -89.33489280699996,-0.6899591799999622,0 -89.33489277899997,-0.6899515029999666,0 -89.33489267899995,-0.6899246339999711,0 -89.33489260799996,-0.6899054419999424,0 -89.33489255099994,-0.6898900879999699,0 -89.33489247999995,-0.6898708959999452,0 -89.33488092099998,-0.6898594229999663,0 -89.33486931999994,-0.6898364349999563,0 -89.33485008299994,-0.6898249899999779,0 -89.33483850999994,-0.689809678999956,0 -89.33481542099997,-0.6897944109999773,0 -89.33480000899994,-0.6897791129999321,0 -89.33478846399999,-0.6897714789999506,0 -89.33477308099998,-0.6897638589999285,0 -89.33476534599998,-0.6897485339999392,0 -89.33474993499999,-0.6897332369999273,0 -89.33474603899998,-0.6897178969999804,0 -89.33475365999999,-0.6897025149999595,0 -89.33476897199995,-0.6896909419999655,0 -89.33478043099996,-0.6896755459999284,0 -89.33479191899994,-0.6896678259999496,0 -89.33481106999994,-0.6896562399999698,0 -89.33483410299994,-0.689656154999965,0 -89.33484561899996,-0.6896561119999666,0 -89.33486865099997,-0.6896560269999511,0 -89.33488020999994,-0.6896674989999346,0 -89.33489176899997,-0.6896789719999716,0 -89.33490715199997,-0.6896865919999279,0 -89.33492253599997,-0.6896942119999487,0 -89.33494175799996,-0.6897018179999542,0 -89.33496095199996,-0.6897017469999651,0 -89.33498014499998,-0.6897016759999757,0 -89.33499549999999,-0.6897016189999468,0 -89.33500697399995,-0.6896900609999702,0 -89.33499923899996,-0.6896747359999663,0 -89.33498769499994,-0.6896671009999332,0 -89.33496459099996,-0.6896479939999259,0 -89.33495306099997,-0.6896441989999295,0 -89.33494148799997,-0.6896288869999758,0 -89.33493375299997,-0.6896135619999759,0 -89.33493371099996,-0.6896020459999537,0 -89.33492977199995,-0.6895751909999576,0 -89.33492200999996,-0.6895521889999279,0 -89.33492196699996,-0.6895406729999554,0 -89.33491421799994,-0.6895215099999712,0 -89.33491033699994,-0.6895100079999568,0 -89.33490258799998,-0.6894908439999796,0 -89.33489485399997,-0.6894755189999355,0 -89.33489094399994,-0.6894563409999274,0 -89.33489087299995,-0.6894371479999657,0 -89.33489081599998,-0.6894217939999345,0 -89.33487924299999,-0.689406482999972,0 -89.33487150899998,-0.6893911569999272,0 -89.33486380299996,-0.6893835089999267,0 -89.33487526199997,-0.6893681119999565,0 -89.33489445599997,-0.6893680409999664,0 -89.33490601499995,-0.689379513999932,0 -89.33492138399998,-0.6893832959999584,0 -89.33493294299996,-0.6893947689999324,0 -89.33494067699996,-0.6894100939999216,0 
							</coordinates>
						</LinearRing>
					</outerBoundaryIs>
				</Polygon>
			</MultiGeometry>
		</Placemark>
		<Placemark id="ID_00001">
			<name>Santa Cruz</name>
			<Snippet maxLines="0"></Snippet>
			<description><![CDATA[<html xmlns:fo="http://www.w3.org/1999/XSL/Format" xmlns:msxsl="urn:schemas-microsoft-com:xslt">

<head>

<META http-equiv="Content-Type" content="text/html">

<meta http-equiv="content-type" content="text/html; charset=UTF-8">

</head>

<body style="margin:0px 0px 0px 0px;overflow:auto;background:#FFFFFF;">

<table style="font-family:Arial,Verdana,Times;font-size:12px;text-align:left;width:100%;border-collapse:collapse;padding:3px 3px 3px 3px">

<tr style="text-align:center;font-weight:bold;background:#9CBCE2">

<td>Santa Cruz</td>

</tr>

<tr>

<td>

<table style="font-family:Arial,Verdana,Times;font-size:12px;text-align:left;width:100%;border-spacing:0px; padding:3px 3px 3px 3px">

<tr>

<td>FID</td>

<td>1</td>

</tr>

<tr bgcolor="#D4E4F3">

<td>OID_</td>

<td>0</td>

</tr>

<tr>

<td>nodos</td>

<td>737</td>

</tr>

<tr bgcolor="#D4E4F3">

<td>area_ha</td>

<td>3.014</td>

</tr>

<tr>

<td>area_m</td>

<td>30140.0745</td>

</tr>

<tr bgcolor="#D4E4F3">

<td>island</td>

<td>Santa Cruz</td>

</tr>

<tr>

<td>perimetro</td>

<td>1522.3789</td>

</tr>

<tr bgcolor="#D4E4F3">

<td>source</td>

<td>Charles Darwin Foundation, 2018</td>

</tr>

</table>

</td>

</tr>

</table>

</body>

</html>]]></description>
			<styleUrl>#PolyStyle000</styleUrl>
			<MultiGeometry>
				<Polygon>
					<outerBoundaryIs>
						<LinearRing>
							<coordinates>
								-90.51178361899999,-0.532108559999922,0 -90.51179970199998,-0.5321065989999813,0 -90.51181968399999,-0.5321051219999667,0 -90.51182651399995,-0.532113888999962,0 -90.51183188999994,-0.5321343549999175,0 -90.51183239799995,-0.5321621339999769,0 -90.51182900699996,-0.5321894289999759,0 -90.51182316899997,-0.5322045419999264,0 -90.51181733199996,-0.5322196549999572,0 -90.51180759499995,-0.5322342829999752,0 -90.51179492699998,-0.5322406289999396,0 -90.51178567499996,-0.5322513579999475,0 -90.51177593799996,-0.5322659859999646,0 -90.51176620099994,-0.5322806139999499,0 -90.51175207999995,-0.5322986579999532,0 -90.51174234299998,-0.5323132859999792,0 -90.51172773799999,-0.5323352279999687,0 -90.51170581799994,-0.5323523029999331,0 -90.51169997999995,-0.5323674159999354,0 -90.51168731299998,-0.5323737609999687,0 -90.51167367699998,-0.5323879049999483,0 -90.51166393999995,-0.5324025329999229,0 -90.51165810199997,-0.5324176459999338,0 -90.51165274899994,-0.5324288589999321,0 -90.51164642699996,-0.5324478709999359,0 -90.51164448999998,-0.532463467999952,0 -90.51163426799997,-0.5324819959999492,0 -90.51163184599996,-0.5325014929999352,0 -90.51163283799997,-0.5325253729999501,0 -90.51163479999998,-0.5325414539999528,0 -90.51163286199994,-0.5325570519999548,0 -90.51163482299995,-0.5325731329999678,0 -90.51163240099997,-0.5325926299999574,0 -90.51163436199994,-0.532608710999966,0 -90.51163242499996,-0.5326243079999269,0 -90.51162951799996,-0.5326477039999372,0 -90.51161246599996,-0.5326574639999572,0 -90.51160272899995,-0.532672091999931,0 -90.51158957799999,-0.5326823369999344,0 -90.51157204199996,-0.5326959959999656,0 -90.51155498999999,-0.5327057569999654,0 -90.51154232299996,-0.5327121019999433,0 -90.51153745499994,-0.5327194159999656,0 -90.51153113299995,-0.5327384279999581,0 -90.51152187999996,-0.53274915699995,0 -90.51151165899996,-0.532767683999972,0 -90.51149850699996,-0.5327779289999701,0 -90.51149170099994,-0.532800839999928,0 -90.51148586399994,-0.5328159529999546,0 -90.51147515799994,-0.5328383799999268,0 -90.51146590499997,-0.532849108999929,0 -90.51144982299996,-0.532851069999928,0 -90.51143325599996,-0.5328569309999715,0 -90.51141278999995,-0.532862306999964,0 -90.51139963799994,-0.5328725519999586,0 -90.51137234199996,-0.5328691609999573,0 -90.51135187599994,-0.5328745369999436,0 -90.51133969299995,-0.532876982999938,0 -90.51131971099994,-0.5328784599999504,0 -90.51130411299994,-0.5328765219999284,0 -90.51129241499996,-0.5328750689999444,0 -90.51126804899997,-0.5328799609999326,0 -90.51124758299996,-0.5328853369999314,0 -90.51122370199994,-0.5328863299999386,0 -90.51120761999994,-0.5328882909999435,0 -90.51119056799998,-0.5328980509999594,0 -90.51118131599999,-0.5329087799999597,0 -90.51116426499999,-0.5329185399999634,0 -90.51115598099995,-0.5329214709999524,0 -90.51113503099997,-0.5329307459999838,0 -90.51111456399998,-0.5329361229999634,0 -90.51110189699995,-0.5329424679999302,0 -90.51108532999996,-0.532948328999967,0 -90.51107704699994,-0.5329512589999548,0 -90.51106341099997,-0.5329654029999357,0 -90.51104684399996,-0.5329712629999742,0 -90.51103076199996,-0.532973224999975,0 -90.51101809499996,-0.5329795699999449,0 -90.51099617499996,-0.532996643999985,0 -90.51097960799996,-0.5330025049999554,0 -90.51096207299997,-0.5330161639999493,0 -90.51093332299998,-0.5330244709999792,0 -90.51092017099997,-0.53303471599997,0 -90.51090263599997,-0.5330483749999694,0 -90.51089289899994,-0.5330630029999467,0 -90.51088316199997,-0.5330776309999764,0 -90.51086317999994,-0.5330791079999319,0 -90.51084661399995,-0.5330849689999579,0 -90.51082273299993,-0.5330859619999709,0 -90.51081396499994,-0.5330927909999449,0 -90.51079642899997,-0.533106450999973,0 -90.51077986199994,-0.5331123109999746,0 -90.51075842699999,-0.5331254859999677,0 -90.51074624399996,-0.533127931999961,0 -90.51073650799997,-0.5331425599999257,0 -90.51073115499997,-0.5331537739999768,0 -90.51071216599996,-0.5331791309999477,0 -90.51070145999995,-0.5332015569999276,0 -90.51071122099995,-0.5332186079999741,0 -90.51072243399995,-0.533223959999935,0 -90.51074583099994,-0.5332268669999452,0 -90.51076532799999,-0.5332292889999697,0 -90.51077799499994,-0.5332229439999273,0 -90.51078821699997,-0.5332044169999752,0 -90.51079698499996,-0.5331975869999597,0 -90.510820842,-0.5331649159999793,0 -90.51083447799995,-0.5331507719999432,0 -90.51084714499996,-0.5331444269999742,0 -90.51085981299997,-0.5331380819999435,0 -90.51087686399995,-0.5331283219999314,0 -90.51089246199996,-0.5331302599999442,0 -90.51092121099998,-0.5331219529999776,0 -90.51094899199995,-0.5331214449999574,0 -90.51096117499998,-0.5331189989999613,0 -90.51098115599996,-0.5331175219999441,0 -90.51099430799997,-0.5331072769999428,0 -90.51100600599995,-0.5331087309999718,0 -90.51102598799996,-0.5331072539999568,0 -90.51105035399996,-0.5331023619999611,0 -90.51106302099998,-0.5330960169999307,0 -90.51108397199994,-0.5330867409999713,0 -90.51111320599995,-0.5330745349999668,0 -90.51112148899995,-0.5330716049999731,0 -90.51114340899994,-0.533054529999962,0 -90.51116387499997,-0.5330491539999694,0 -90.51118824099996,-0.5330442619999806,0 -90.51120139199996,-0.5330340179999692,0 -90.51121795899996,-0.5330281569999305,0 -90.51123452599995,-0.5330222959999509,0 -90.51124767799996,-0.5330120519999497,0 -90.51127204299996,-0.5330071599999489,0 -90.51129250999998,-0.5330017839999588,0 -90.511300308,-0.5330027519999571,0 -90.51132760499996,-0.5330061439999544,0 -90.51134368699997,-0.533004181999955,0 -90.51135538499995,-0.5330056349999393,0 -90.51137146799994,-0.5330036739999258,0 -90.51139193399996,-0.5329982979999444,0 -90.51140411699997,-0.5329958519999344,0 -90.51142409799996,-0.5329943749999245,0 -90.51144359599995,-0.5329967969999536,0 -90.51146309299998,-0.5329992189999728,0 -90.51148648999998,-0.5330021259999215,0 -90.51150257199998,-0.5330001639999225,0 -90.51152255399997,-0.5329986869999684,0 -90.51154301999998,-0.5329933109999265,0 -90.51155568799999,-0.5329869659999603,0 -90.51156835499995,-0.5329806199999398,0 -90.51157712299994,-0.5329737909999684,0 -90.51159417399997,-0.5329640309999558,0 -90.51160391099995,-0.5329494019999289,0 -90.51162437699998,-0.53294402599994,0 -90.51163655999994,-0.5329415799999403,0 -90.51165409599997,-0.5329279209999568,0 -90.51166773199998,-0.5329137769999819,0 -90.51168478399995,-0.532904016999961,0 -90.51169451999994,-0.5328893889999292,0 -90.51170134999995,-0.5328981559999311,0 -90.51169941299996,-0.532913752999951,0 -90.51169357499998,-0.5329288659999583,0 -90.51169115299996,-0.5329483619999641,0 -90.51168921499998,-0.5329639589999654,0 -90.51168289299994,-0.5329829709999638,0 -90.51168095499997,-0.5329985689999668,0 -90.51167853299995,-0.5330180649999671,0 -90.51167562599994,-0.5330414609999247,0 -90.51168148699998,-0.5330580269999243,0 -90.51168393299996,-0.5330702089999622,0 -90.51169856199994,-0.5330799449999479,0 -90.51171270599997,-0.5330935809999543,0 -90.51172781999998,-0.533099417999947,0 -90.51174731699996,-0.5331018399999645,0 -90.51176291499996,-0.5331037779999343,0 -90.51178241199995,-0.5331061999999692,0 -90.51179800999995,-0.5331081379999361,0 -90.51181263899996,-0.5331178739999755,0 -90.51183652099996,-0.5331168819999449,0 -90.51184480399996,-0.5331139509999545,0 -90.51186916999997,-0.5331090599999501,0 -90.51187842199992,-0.5330983309999611,0 -90.51189547399996,-0.5330885699999657,0 -90.51191155599997,-0.5330866089999465,0 -90.51192763799996,-0.5330846469999508,0 -90.51194323599998,-0.5330865849999756,0 -90.51195883399998,-0.5330885229999395,0 -90.51197833199996,-0.533090944999974,0 -90.51199734499994,-0.5330972669999678,0 -90.51202074199995,-0.533100172999973,0 -90.51203195599999,-0.5331055259999336,0 -90.512042685,-0.5331147779999755,0 -90.51206169799997,-0.5331210999999534,0 -90.51207339699994,-0.5331225529999478,0 -90.51209289399996,-0.5331249749999605,0 -90.51210069299998,-0.5331259439999462,0 -90.51212408999999,-0.5331288509999628,0 -90.51213920399995,-0.5331346879999624,0 -90.51215821699998,-0.5331410089999689,0 -90.51216991499997,-0.5331424629999289,0 -90.51218795899996,-0.5331565829999433,0 -90.51219333599995,-0.5331770479999697,0 -90.51219042899999,-0.5332004439999301,0 -90.51218459099994,-0.5332155569999513,0 -90.51217485499996,-0.53323018499998,0 -90.51216901699995,-0.5332452979999424,0 -90.51216024899996,-0.5332521269999749,0 -90.51214271299996,-0.5332657869999541,0 -90.51213297599998,-0.5332804149999791,0 -90.51213055399995,-0.5332999109999701,0 -90.51212861599998,-0.533315507999926,0 -90.51212570899996,-0.5333389039999495,0 -90.51211207299998,-0.5333530479999209,0 -90.51209892099998,-0.5333632919999297,0 -90.51208673799994,-0.5333657379999305,0 -90.51206627099998,-0.5333711149999578,0 -90.51205457299993,-0.5333696609999438,0 -90.51203507499999,-0.5333672389999736,0 -90.51202727599997,-0.5333662699999309,0 -90.51199997999997,-0.5333628789999738,0 -90.51198438199998,-0.5333609409999545,0 -90.51197268399993,-0.5333594879999684,0 -90.51196098499997,-0.5333580349999321,0 -90.51193758799997,-0.5333551279999201,0 -90.51192588999999,-0.5333536739999611,0 -90.51190639199997,-0.5333512519999369,0 -90.51188689499998,-0.5333488299999593,0 -90.51186739799994,-0.5333464079999408,0 -90.51184789999996,-0.5333439849999252,0 -90.511836202,-0.533342531999946,0 -90.51181670399996,-0.5333401099999328,0 -90.51180110599995,-0.5333381719999524,0 -90.51179769099997,-0.533333787999942,0 -90.51176697999995,-0.5333260129999684,0 -90.51174845199995,-0.5333157929999253,0 -90.51173675299998,-0.533314338999959,0 -90.51171238699997,-0.5333192309999537,0 -90.51169192099997,-0.5333246069999339,0 -90.51167048599996,-0.5333377819999399,0 -90.51165733399995,-0.5333480269999249,0 -90.51165539599998,-0.5333636239999489,0 -90.51165345799996,-0.5333792209999592,0 -90.51164372099997,-0.5333938489999286,0 -90.51163008499998,-0.5334079929999622,0 -90.51162424799998,-0.5334231059999309,0 -90.51162182499996,-0.5334426019999717,0 -90.51161257299998,-0.5334533309999777,0 -90.51160576699994,-0.5334762419999555,0 -90.51159506099998,-0.5334986689999205,0 -90.51158970799999,-0.533509881999975,0 -90.51157997099996,-0.533524510999942,0 -90.51156243599996,-0.5335381699999242,0 -90.51154831499997,-0.5335562129999475,0 -90.51152639499998,-0.5335732869999723,0 -90.51151372799995,-0.5335796319999339,0 -90.51148497799996,-0.5335879389999642,0 -90.51146499599997,-0.5335894159999192,0 -90.51144891399997,-0.5335913769999287,0 -90.51144014599998,-0.5335982069999555,0 -90.51141284999994,-0.533594815999948,0 -90.51139676799994,-0.5335967769999616,0 -90.51137726999997,-0.5335943549999311,0 -90.51135387399995,-0.5335914479999245,0 -90.51134217499998,-0.5335899949999414,0 -90.51132219399995,-0.5335914719999626,0 -90.51131049499998,-0.5335900189999705,0 -90.51129051299995,-0.5335914959999322,0 -90.51127249299998,-0.5336090539999547,0 -90.51125105799999,-0.5336222289999374,0 -90.51124277499997,-0.5336251589999407,0 -90.51122279299995,-0.5336266359999432,0 -90.511210126,-0.5336329819999655,0 -90.51118186099996,-0.5336373889999837,0 -90.51116577799996,-0.533639349999929,0 -90.51114531199994,-0.5336447269999665,0 -90.51113702899994,-0.5336476569999687,0 -90.511113632,-0.5336447499999469,0 -90.51109316599997,-0.5336501269999314,0 -90.51107708399998,-0.5336520879999457,0 -90.51104930299994,-0.533652595999965,0 -90.51103760499997,-0.5336511429999327,0 -90.51101420799995,-0.5336482359999732,0 -90.51099422599997,-0.5336497129999286,0 -90.51098252799994,-0.5336482599999448,0 -90.51094743299996,-0.5336438999999571,0 -90.51093573499998,-0.5336424459999338,0 -90.51091623699996,-0.5336400239999634,0 -90.51088894099995,-0.533636632999961,0 -90.51086944399998,-0.5336342109999333,0 -90.51084994699994,-0.5336317889999658,0 -90.51083044999996,-0.5336293659999545,0 -90.51079535499997,-0.533625005999968,0 -90.51077975699997,-0.5336230679999359,0 -90.51078317199996,-0.5336274519999651,0 -90.51079341699995,-0.5336406029999736,0 -90.51079927799997,-0.5336571689999783,0 -90.51081293799996,-0.5336747039999649,0 -90.51082221399997,-0.5336956539999233,0 -90.51082075999995,-0.5337073519999579,0 -90.51082223699996,-0.5337273329999404,0 -90.51082906699998,-0.5337360999999368,0 -90.51083054399997,-0.533756080999974,0 -90.51083640499996,-0.5337726469999815,0 -90.51084519699997,-0.5337974959999746,0 -90.51085154199996,-0.5338101629999381,0 -90.51085301899995,-0.533830142999935,0 -90.51086326399997,-0.5338432949999373,0 -90.51086864099996,-0.5338637599999691,0 -90.51087888599994,-0.5338769109999401,0 -90.51088523099996,-0.5338895779999536,0 -90.51089937599994,-0.5339032129999749,0 -90.51091107399999,-0.533904666999949,0 -90.51092960199998,-0.5339148879999635,0 -90.510944716,-0.5339207249999793,0 -90.51096031399999,-0.5339226629999425,0 -90.51097591099996,-0.5339245999999724,0 -90.511003207,-0.5339279919999712,0 -90.51101977399996,-0.5339221309999375,0 -90.51102854199995,-0.5339153009999837,0 -90.51104997699997,-0.5339021259999347,0 -90.51105826099996,-0.5338991959999414,0 -90.51107434299996,-0.5338972349999263,0 -90.51109432499999,-0.5338957579999778,0 -90.51112210499996,-0.5338952489999548,0 -90.51114598599997,-0.5338942569999372,0 -90.51116158399996,-0.5338961949999564,0 -90.51117718199998,-0.5338981319999282,0 -90.511200579,-0.5339010389999441,0 -90.51123518899999,-0.5339092989999613,0 -90.51127321499996,-0.5339219419999536,0 -90.51130441099998,-0.5339258169999575,0 -90.51132487699994,-0.5339204409999666,0 -90.51132729899996,-0.5339009449999648,0 -90.51133313699995,-0.5338858319999502,0 -90.51133897399996,-0.5338707189999424,0 -90.51134919499998,-0.5338521919999341,0 -90.51136234699999,-0.533841946999936,0 -90.51137549899994,-0.5338317029999761,0 -90.51139158099994,-0.5338297419999734,0 -90.511411078,-0.5338321639999312,0 -90.51142326099993,-0.5338297179999321,0 -90.51144275799999,-0.5338321399999645,0 -90.51146225599997,-0.533834561999926,0 -90.51147785399996,-0.5338364999999524,0 -90.51148565199999,-0.5338374689999392,0 -90.51150953399997,-0.5338364769999641,0 -90.51152220099999,-0.5338301309999405,0 -90.51154218299996,-0.5338286539999385,0 -90.51155436599997,-0.5338262089999246,0 -90.51157093299997,-0.5338203479999547,0 -90.51158846799996,-0.5338066889999604,0 -90.51160161999997,-0.5337964439999606,0 -90.51161428699997,-0.533790098999925,0 -90.51163426899996,-0.5337886219999665,0 -90.51165863499995,-0.5337837299999196,0 -90.51167813199999,-0.5337861519999423,0 -90.51169762999996,-0.5337885749999648,0 -90.51171274299998,-0.5337944119999694,0 -90.51171957299994,-0.5338031789999558,0 -90.51172981799995,-0.5338163309999712,0 -90.511742509,-0.533841663999957,0 -90.51174105599995,-0.5338533619999517,0 -90.51175374699994,-0.5338786949999491,0 -90.51175132499999,-0.5338981919999314,0 -90.51173865699998,-0.5339045369999496,0 -90.51172940499998,-0.5339152659999522,0 -90.51171869899996,-0.5339376929999333,0 -90.51171334699995,-0.5339489059999742,0 -90.51169970999995,-0.5339630499999618,0 -90.51168362799996,-0.5339650109999562,0 -90.51166413099999,-0.5339625889999399,0 -90.51164853299997,-0.533960650999978,0 -90.51162951999999,-0.5339543299999675,0 -90.51161975899998,-0.5339372789999298,0 -90.51160416099998,-0.5339353409999686,0 -90.51159636199998,-0.533934371999982,0 -90.51157296499997,-0.5339314659999503,0 -90.51155639899996,-0.533937325999942,0 -90.51153300199997,-0.5339344199999779,0 -90.51152033499994,-0.5339407649999548,0 -90.51150279899997,-0.5339544239999492,0 -90.51149306199994,-0.5339690519999766,0 -90.51149063999998,-0.5339885489999614,0 -90.511484318,-0.5340075609999556,0 -90.51147799599993,-0.5340265729999439,0 -90.51146387499995,-0.5340446159999525,0 -90.51146193799997,-0.5340602129999731,0 -90.51145658499996,-0.5340714259999611,0 -90.51145367799995,-0.534094821999927,0 -90.51145953899999,-0.5341113879999296,0 -90.51146150099999,-0.5341274699999365,0 -90.51147174599997,-0.5341406209999465,0 -90.51147322299994,-0.5341606019999332,0 -90.51147518399993,-0.5341766829999493,0 -90.51147324699998,-0.5341922809999444,0 -90.51146350999993,-0.5342069089999718,0 -90.51146157199997,-0.5342225059999394,0 -90.51145183499995,-0.5342371339999623,0 -90.51144696699998,-0.5342444479999217,0 -90.51142894699996,-0.5342620069999419,0 -90.51141579499995,-0.5342722509999413,0 -90.51140215899996,-0.5342863949999298,0 -90.51138949099999,-0.5342927399999469,0 -90.51137730799998,-0.5342951859999497,0 -90.51135781099998,-0.5342927639999253,0 -90.51134611299995,-0.5342913109999503,0 -90.51132661499997,-0.5342888879999339,0 -90.51131101699997,-0.5342869499999643,0 -90.51129200499997,-0.5342806289999587,0 -90.51128468999997,-0.5342757609999389,0 -90.51126616199997,-0.534265539999974,0 -90.51126078499999,-0.5342450739999589,0 -90.51125833899994,-0.5342328919999816,0 -90.51124906299998,-0.5342119419999525,0 -90.51123491899995,-0.5341983059999425,0 -90.51122760399994,-0.5341934379999358,0 -90.51120176099994,-0.5341783489999478,0 -90.51118274899994,-0.5341720279999517,0 -90.51116715099994,-0.5341700899999713,0 -90.51115545199997,-0.5341686359999529,0 -90.51113205599995,-0.5341657299999235,0 -90.51110865899995,-0.5341628229999684,0 -90.51109695999998,-0.5341613689999505,0 -90.51108916099997,-0.5341604009999459,0 -90.51107017299994,-0.5341857579999718,0 -90.51105360599998,-0.5341916179999724,0 -90.51104922199994,-0.5341950329999515,0 -90.51104193099997,-0.5342218439999409,0 -90.51103219399994,-0.5342364719999801,0 -90.51101514299994,-0.5342462319999218,0 -90.51099760699998,-0.5342598909999825,0 -90.51098007199994,-0.5342735509999529,0 -90.51096740499997,-0.5342798959999351,0 -90.51095376799998,-0.5342940399999681,0 -90.51093768599998,-0.5342960009999792,0 -90.51092111899997,-0.5343018619999557,0 -90.51090893599996,-0.534304307999946,0 -90.51088895499997,-0.5343057849999662,0 -90.51087238799994,-0.5343116459999393,0 -90.51085630599994,-0.5343136069999526,0 -90.51083242499999,-0.5343145999999578,0 -90.51080902799998,-0.534311692999954,0 -90.51079684499997,-0.5343141389999406,0 -90.51077734799998,-0.5343117159999379,0 -90.51075395099997,-0.534308809999966,0 -90.51074808999994,-0.5342922439999768,0 -90.51074612899998,-0.534276161999965,0 -90.51073978299996,-0.5342634949999442,0 -90.51073782099996,-0.5342474139999377,0 -90.51072416099999,-0.5342298789999581,0 -90.51071878499994,-0.5342094129999346,0 -90.51070853999994,-0.5341962619999578,0 -90.51070316299995,-0.5341757969999295,0 -90.51069633299994,-0.5341670289999481,0 -90.51067683599995,-0.534164606999981,0 -90.51065733899998,-0.5341621849999562,0 -90.51064174099996,-0.5341602469999272,0 -90.51062955799995,-0.5341626929999356,0 -90.51060909199998,-0.5341680689999669,0 -90.51058668799999,-0.5341890429999758,0 -90.51057012199999,-0.5341949029999599,0 -90.51055306999996,-0.5342046629999765,0 -90.51053991899994,-0.5342149079999621,0 -90.51051652199999,-0.5342120009999497,0 -90.51050433899997,-0.534214446999951,0 -90.51048435699994,-0.5342159239999738,0 -90.51045706099995,-0.5342125329999635,0 -90.51043756399997,-0.5342101109999374,0 -90.51041416699997,-0.5342072039999284,0 -90.51039856999995,-0.534205265999962,0 -90.51037955699998,-0.5341989449999615,0 -90.51034932999993,-0.534187269999969,0 -90.51033421699998,-0.5341814329999618,0 -90.51031324299999,-0.5341590299999613,0 -90.51029422999994,-0.5341527089999518,0 -90.51027180199998,-0.5341420029999344,0 -90.51025814199994,-0.5341244689999505,0 -90.51023522999998,-0.5341176629999576,0 -90.51022108599995,-0.5341040269999537,0 -90.51019768899994,-0.5341011199999388,0 -90.51018209099998,-0.5340991819999702,0 -90.51016794699996,-0.534085546999958,0 -90.51014161999996,-0.5340743569999549,0 -90.51012260699997,-0.5340680359999508,0 -90.51010749399994,-0.5340621979999619,0 -90.51010407899999,-0.5340578149999317,0 -90.51008213599995,-0.5340432099999426,0 -90.51006750699997,-0.5340334739999478,0 -90.51004556399994,-0.5340188689999685,0 -90.51003921799997,-0.5340062029999291,0 -90.51002068999998,-0.5339959819999687,0 -90.51001434399996,-0.533983314999949,0 -90.51000264599999,-0.5339818619999609,0 -90.50998898599993,-0.5339643269999757,0 -90.50997094199994,-0.5339502069999775,0 -90.50996752699996,-0.53394582299996,0 -90.50994996799994,-0.5339278039999791,0 -90.50993192399994,-0.5339136839999632,0 -90.50992509399998,-0.5339049159999187,0 -90.50992410199996,-0.5338810359999633,0 -90.50993042399995,-0.5338620239999735,0 -90.50993284599997,-0.5338425279999834,0 -90.50993478399994,-0.5338269309999693,0 -90.50993233799994,-0.5338147479999351,0 -90.50992257699993,-0.533797697999941,0 -90.50991233299999,-0.533784546999917,0 -90.50990598699995,-0.5337718799999651,0 -90.50989719599993,-0.5337470309999658,0 -90.50988305099997,-0.533733394999951,0 -90.50988108999995,-0.5337173139999402,0 -90.50986742999999,-0.533699778999968,0 -90.50985425399996,-0.5336783449999342,0 -90.50985180799995,-0.5336661629999661,0 -90.50984253199995,-0.5336452129999385,0 -90.50983667099996,-0.5336286469999432,0 -90.50983129499997,-0.5336081819999597,0 -90.50981715099994,-0.5335945459999573,0 -90.50981615799998,-0.5335706659999432,0 -90.50980639699998,-0.533553615999954,0 -90.50979663699997,-0.5335365649999685,0 -90.50979077599997,-0.5335199989999647,0 -90.50978491499996,-0.5335034329999681,0 -90.50977953899997,-0.5334829679999257,0 -90.50977757699997,-0.5334668859999298,0 -90.50978731399994,-0.5334522579999602,0 -90.50978973599996,-0.5334327619999651,0 -90.50979995699998,-0.5334142339999598,0 -90.50980530999998,-0.5334030209999634,0 -90.50980821699994,-0.5333796249999557,0 -90.50981015499997,-0.533364027999937,0 -90.50981599199997,-0.5333489159999738,0 -90.50982914399998,-0.5333386709999629,0 -90.50983205099999,-0.5333152749999435,0 -90.50983447299996,-0.5332957789999633,0 -90.50984127899994,-0.5332728679999211,0 -90.50984808599999,-0.5332499569999546,0 -90.50984953899996,-0.5332382589999677,0 -90.50985147699998,-0.5332226619999522,0 -90.50985341499995,-0.5332070649999398,0 -90.50986022099995,-0.5331841539999702,0 -90.50986119,-0.5331763549999704,0 -90.50987189599994,-0.533153927999927,0 -90.50988504799994,-0.5331436839999207,0 -90.50989868399995,-0.5331295399999473,0 -90.50990355199998,-0.5331222259999336,0 -90.50992498699998,-0.533109050999948,0 -90.50993765399994,-0.5331027059999639,0 -90.50995470599997,-0.5330929459999583,0 -90.50996688799994,-0.533090499999953,0 -90.50998052499995,-0.533076355999925,0 -90.51000147499997,-0.5330670809999628,0 -90.51001462699998,-0.5330568359999574,0 -90.51002777899998,-0.5330465919999553,0 -90.51004434499998,-0.5330407309999641,0 -90.51005018299998,-0.5330256189999481,0 -90.51006381899998,-0.5330114749999704,0 -90.51006965599999,-0.5329963619999442,0 -90.51007939299996,-0.5329817339999817,0 -90.51008522999996,-0.5329666209999636,0 -90.51010325,-0.5329490629999301,0 -90.51011005699996,-0.532926151999965,0 -90.510111995,-0.5329105549999408,0 -90.51010223399999,-0.5328935039999643,0 -90.51009198899997,-0.5328803529999401,0 -90.51008174399999,-0.5328672019999693,0 -90.51006321599994,-0.5328569809999537,0 -90.51004468799995,-0.5328467599999353,0 -90.51002860599994,-0.5328487219999299,0 -90.51002373699998,-0.5328560359999436,0 -90.51000668599994,-0.5328657959999475,0 -90.50999646499997,-0.5328843229999573,0 -90.50999014299998,-0.5329033349999546,0 -90.50998040599995,-0.5329179629999359,0 -90.50997408399996,-0.5329369749999231,0 -90.50996093299995,-0.5329472199999263,0 -90.50995850999999,-0.5329667159999748,0 -90.50994925799995,-0.5329774449999801,0 -90.50993562199996,-0.5329915889999474,0 -90.50991515599998,-0.5329969649999391,0 -90.50990345699995,-0.5329955119999574,0 -90.50988395999997,-0.5329930889999412,0 -90.50987371499997,-0.5329799379999234,0 -90.50985957099994,-0.532966302999965,0 -90.50985760899994,-0.5329502209999659,0 -90.50985271699994,-0.5329258559999592,0 -90.50985513999994,-0.5329063599999694,0 -90.50985707699994,-0.5328907629999495,0 -90.50986242999993,-0.5328795499999677,0 -90.50986875199999,-0.532860537999973,0 -90.50987117399995,-0.5328410409999282,0 -90.50987408099996,-0.5328176459999566,0 -90.50987211999996,-0.532801563999953,0 -90.50987015799996,-0.5327854829999449,0 -90.50986916499996,-0.5327616029999225,0 -90.50986671899995,-0.5327494199999543,0 -90.50986962599995,-0.5327260249999395,0 -90.50987204899997,-0.5327065279999484,0 -90.50987447099999,-0.5326870319999496,0 -90.50989103799998,-0.5326811709999764,0 -90.50990760399998,-0.5326753099999414,0 -90.50992027199999,-0.5326689649999669,0 -90.50993390799994,-0.5326548209999413,0 -90.50993487699998,-0.5326470229999318,0 -90.50995093499994,-0.5326133829999631,0 -90.50996067199996,-0.5325987539999305,0 -90.50997527699998,-0.5325768119999502,0 -90.50999281299995,-0.5325631529999527,0 -90.51000547999996,-0.5325568079999311,0 -90.51001766299999,-0.5325543619999247,0 -90.51003081499994,-0.5325441169999291,0 -90.51004006699998,-0.5325333879999288,0 -90.51006930099999,-0.5325211819999312,0 -90.51008099899997,-0.5325226359999514,0 -90.51010877999993,-0.5325221279999204,0 -90.51013607599997,-0.5325255189999393,0 -90.51015557299996,-0.532527940999959,0 -90.51015947299999,-0.5325284259999369,0 -90.51018676899997,-0.5325318169999408,0 -90.51020626599997,-0.5325342389999692,0 -90.51021747999994,-0.5325395919999855,0 -90.51023990699997,-0.5325502969999395,0 -90.51025940499994,-0.5325527189999723,0 -90.51026720299996,-0.5325536879999449,0 -90.51028573199994,-0.5325639089999681,0 -90.51030377599994,-0.5325780289999722,0 -90.51032084999997,-0.5325999479999346,0 -90.51032378099995,-0.5326082309999191,0 -90.51034475499995,-0.5326306339999236,0 -90.51035451599994,-0.5326476839999289,0 -90.51036476099995,-0.5326608349999494,0 -90.51037548999993,-0.5326700869999228,0 -90.51038086599998,-0.5326905529999593,0 -90.51039111099999,-0.5327037039999785,0 -90.51040087200001,-0.5327207539999604,0 -90.51040721699997,-0.5327334209999302,0 -90.51041404699998,-0.5327421879999261,0 -90.51043257499998,-0.5327524089999595,0 -90.51044427399995,-0.5327538619999339,0 -90.51046766999997,-0.5327567689999407,0 -90.51048326799999,-0.5327587069999775,0 -90.51049934999998,-0.5327567449999758,0 -90.51051153299994,-0.5327542989999725,0 -90.51053102999998,-0.532756721999932,0 -90.51054321299995,-0.5327542759999406,0 -90.51056270999997,-0.5327566979999554,0 -90.51058220799996,-0.5327591199999828,0 -90.51059390599994,-0.5327605739999465,0 -90.51061340299998,-0.5327629959999698,0 -90.51063241599998,-0.5327693169999787,0 -90.51064704499999,-0.5327790539999395,0 -90.51066557299998,-0.5327892749999714,0 -90.51068117099999,-0.5327912119999435,0 -90.51069579999997,-0.5328009489999731,0 -90.51071042799997,-0.5328106849999604,0 -90.51071677399993,-0.5328233519999744,0 -90.51072701899994,-0.5328365029999489,0 -90.51073287999998,-0.5328530689999401,0 -90.51074215599994,-0.5328740189999679,0 -90.51074801699997,-0.5328905849999654,0 -90.51074997799999,-0.5329066659999674,0 -90.51074803999995,-0.5329222629999386,0 -90.51076266899997,-0.5329319999999644,0 -90.51077729799992,-0.5329417359999339,0 -90.51078899599997,-0.5329431889999875,0 -90.51080459399996,-0.5329451269999447,0 -90.51082505999995,-0.5329397509999613,0 -90.51083431299998,-0.5329290219999563,0 -90.51084746399994,-0.5329187769999569,0 -90.51087231399998,-0.5329099859999406,0 -90.51088546599999,-0.5328997419999316,0 -90.51090593199996,-0.5328943649999449,0 -90.51092639799998,-0.5328889889999602,0 -90.51094296499997,-0.5328831279999785,0 -90.51097219899999,-0.5328709219999716,0 -90.51099266499995,-0.5328655459999334,0 -90.51100240199997,-0.5328509179999507,0 -90.51102383699998,-0.5328377429999524,0 -90.51104185699995,-0.5328201839999467,0 -90.51104769499995,-0.5328050719999719,0 -90.51104963299999,-0.5327894749999628,0 -90.51105985399995,-0.5327709469999611,0 -90.51106520699995,-0.5327597339999638,0 -90.51108274299999,-0.5327460739999359,0 -90.51109150999997,-0.5327392449999509,0 -90.51110953099997,-0.5327216859999387,0 -90.51111878299997,-0.5327109569999482,0 -90.51113680299994,-0.5326933979999381,0 -90.51115385399999,-0.5326836379999723,0 -90.51116749099998,-0.5326694949999312,0 -90.51118454199997,-0.5326597349999285,0 -90.51119720899997,-0.5326533889999636,0 -90.51121133,-0.5326353459999553,0 -90.51123131199995,-0.5326338689999425,0 -90.51124349499997,-0.5326314229999388,0 -90.51126347599995,-0.532629945999924,0 -90.51129467199998,-0.5326338219999823,0 -90.51131026999997,-0.5326357589999504,0 -90.51133073599999,-0.5326303829999742,0 -90.51133950399998,-0.5326235529999533,0 -90.51136483899997,-0.5326108629999495,0 -90.51137457499999,-0.5325962349999762,0 -90.51139114199998,-0.5325903739999319,0 -90.51141160799996,-0.5325849969999524,0 -90.51143255899994,-0.5325757219999271,0 -90.511441812,-0.5325649929999426,0 -90.51145837799999,-0.5325591319999594,0 -90.51146859999996,-0.5325406039999668,0 -90.51148613599996,-0.5325269449999665,0 -90.51149635699993,-0.5325084169999697,0 -90.51149780999997,-0.532496719999931,0 -90.51150754699997,-0.5324820909999656,0 -90.51152215199994,-0.5324601489999788,0 -90.51153578899994,-0.5324460049999367,0 -90.51154211099998,-0.532426992999944,0 -90.51154404899997,-0.532411395999931,0 -90.51154792499995,-0.5323802009999616,0 -90.51155034699997,-0.5323607049999704,0 -90.51155228499994,-0.532345107999958,0 -90.51156202199996,-0.532330478999932,0 -90.51156785899997,-0.5323153669999732,0 -90.51157759599994,-0.532300737999947,0 -90.51157808099998,-0.5322968389999707,0 -90.51160731499994,-0.5322846329999659,0 -90.51162339699994,-0.5322826709999643,0 -90.51163996399998,-0.5322768099999345,0 -90.51165604699997,-0.5322748489999771,0 -90.51166139999998,-0.5322636349999331,0 -90.51166382199995,-0.5322441389999393,0 -90.51166575999999,-0.5322285419999281,0 -90.51166818199994,-0.5322090449999488,0 -90.51167060499994,-0.5321895489999519,0 -90.51167351199996,-0.5321661529999275,0 -90.51168227999995,-0.5321593229999653,0 -90.51169543199995,-0.5321490779999696,0 -90.51171248299995,-0.5321393179999577,0 -90.51172125099997,-0.5321324879999434,0 -90.51175145399998,-0.5321124839999287,0 -90.51176753699997,-0.5321105219999297,0 -90.51177581999997,-0.5321075919999311,0 -90.51178361899999,-0.532108559999922,0 
							</coordinates>
						</LinearRing>
					</outerBoundaryIs>
				</Polygon>
			</MultiGeometry>
		</Placemark>
		<Placemark id="ID_00002">
			<name>Isabela</name>
			<Snippet maxLines="0"></Snippet>
			<description><![CDATA[<html xmlns:fo="http://www.w3.org/1999/XSL/Format" xmlns:msxsl="urn:schemas-microsoft-com:xslt">

<head>

<META http-equiv="Content-Type" content="text/html">

<meta http-equiv="content-type" content="text/html; charset=UTF-8">

</head>

<body style="margin:0px 0px 0px 0px;overflow:auto;background:#FFFFFF;">

<table style="font-family:Arial,Verdana,Times;font-size:12px;text-align:left;width:100%;border-collapse:collapse;padding:3px 3px 3px 3px">

<tr style="text-align:center;font-weight:bold;background:#9CBCE2">

<td>Isabela</td>

</tr>

<tr>

<td>

<table style="font-family:Arial,Verdana,Times;font-size:12px;text-align:left;width:100%;border-spacing:0px; padding:3px 3px 3px 3px">

<tr>

<td>FID</td>

<td>2</td>

</tr>

<tr bgcolor="#D4E4F3">

<td>OID_</td>

<td>0</td>

</tr>

<tr>

<td>nodos</td>

<td>184</td>

</tr>

<tr bgcolor="#D4E4F3">

<td>area_ha</td>

<td>0.1102</td>

</tr>

<tr>

<td>area_m</td>

<td>1101.6526</td>

</tr>

<tr bgcolor="#D4E4F3">

<td>island</td>

<td>Isabela</td>

</tr>

<tr>

<td>perimetro</td>

<td>232.2815</td>

</tr>

<tr bgcolor="#D4E4F3">

<td>source</td>

<td>Charles Darwin Foundation, 2018</td>

</tr>

</table>

</td>

</tr>

</table>

</body>

</html>]]></description>
			<styleUrl>#PolyStyle000</styleUrl>
			<MultiGeometry>
				<Polygon>
					<outerBoundaryIs>
						<LinearRing>
							<coordinates>
								-90.91834911899997,-0.622899298999933,0 -90.91835736199994,-0.6228960019999493,0 -90.91835901099995,-0.6228943529999296,0 -90.91836725299999,-0.6228943529999298,0 -90.91837879399999,-0.6228943529999309,0 -90.91839033399998,-0.6228976499999679,0 -90.91839857699995,-0.6228992989999329,0 -90.91841506199995,-0.6229042439999326,0 -90.91842989999998,-0.6229108379999401,0 -90.91843649399998,-0.6229108379999421,0 -90.91845133199995,-0.6229108379999444,0 -90.91846781799995,-0.6229108379999355,0 -90.91847441199997,-0.6229124869999559,0 -90.91848265499999,-0.6229240259999583,0 -90.91848924899995,-0.6229289719999571,0 -90.91849749199997,-0.6229355659999654,0 -90.91850408599998,-0.6229388629999432,0 -90.91851067999994,-0.6229438089999267,0 -90.91851727399995,-0.6229536999999195,0 -90.91852221999994,-0.6229652389999315,0 -90.91852716499996,-0.6229767789999353,0 -90.91853540799997,-0.622988317999956,0 -90.91854200199998,-0.6229949119999709,0 -90.91854694799997,-0.6229982099999381,0 -90.91855354199997,-0.6230048039999441,0 -90.91856178399996,-0.6230179919999733,0 -90.91856343299997,-0.6230245859999225,0 -90.91856672899996,-0.6230328279999595,0 -90.91856672899996,-0.6230427189999532,0 -90.91856672799997,-0.6230526099999532,0 -90.91855353899996,-0.6230575549999458,0 -90.91854199799997,-0.6230625009999405,0 -90.91853375499994,-0.623065797999979,0 -90.91851891699997,-0.6230674459999308,0 -90.91850737699997,-0.623065796999918,0 -90.91849583699995,-0.6230641479999717,0 -90.91848099899995,-0.623060850999932,0 -90.91846781099997,-0.6230592029999758,0 -90.91844802699995,-0.6230592019999851,0 -90.918439784,-0.6230624989999642,0 -90.91842824399998,-0.6230657959999281,0 -90.91841175799999,-0.6230657959999324,0 -90.91840186599995,-0.6230657949999409,0 -90.91838208299998,-0.6230657949999496,0 -90.91837384099996,-0.6230657949999464,0 -90.91836229999996,-0.6230674429999635,0 -90.91835075999994,-0.6230723879999613,0 -90.91834911099994,-0.6230806309999325,0 -90.91835735399997,-0.6230855759999361,0 -90.91836889399997,-0.6230921699999416,0 -90.91837383899997,-0.6230938189999601,0 -90.91838208199994,-0.6230938189999697,0 -90.91839527099995,-0.6230888739999612,0 -90.91840516299999,-0.6230888739999575,0 -90.91841340499997,-0.6230888739999652,0 -90.91842494499997,-0.6230987649999461,0 -90.91842824199993,-0.6231020619999319,0 -90.91843318799992,-0.6231070079999729,0 -90.91843648499996,-0.6231152499999587,0 -90.91843978099996,-0.6231218439999737,0 -90.91844142999997,-0.623128437999976,0 -90.91845296999996,-0.6231350319999423,0 -90.91845956399999,-0.6231366799999634,0 -90.91847110399999,-0.6231366809999548,0 -90.91848099599997,-0.6231366809999409,0 -90.91849912999999,-0.6231366809999479,0 -90.91851396799996,-0.6231416269999397,0 -90.91851891299994,-0.62314657299993,0 -90.91855023799997,-0.6231251429999269,0 -90.91856012999995,-0.623121845999954,0 -90.91856672399997,-0.6231218469999412,0 -90.91857496799997,-0.6231234949999565,0 -90.91858650799999,-0.6231317379999324,0 -90.91858980499995,-0.6231350349999559,0 -90.91859639899997,-0.6231432779999285,0 -90.91859639799999,-0.6231482229999384,0 -90.918591452,-0.6231597619999489,0 -90.91858815399996,-0.6231663559999521,0 -90.91857991099994,-0.623176246999942,0 -90.91857001799995,-0.6231828399999658,0 -90.91855682899995,-0.6231861369999416,0 -90.91854528899995,-0.6231877849999654,0 -90.91854363999994,-0.6231927299999647,0 -90.91854528799995,-0.6231976759999598,0 -90.91855188199997,-0.6232075669999585,0 -90.91855517899995,-0.6232141609999661,0 -90.91856012499994,-0.6232240519999549,0 -90.91856177299995,-0.6232339419999535,0 -90.91856177199998,-0.6232421849999299,0 -90.91856177199998,-0.6232504269999649,0 -90.91856012299996,-0.6232570209999744,0 -90.91855187899996,-0.623268559999935,0 -90.91855187899996,-0.6232718559999702,0 -90.91854198699998,-0.6232817469999701,0 -90.91854033799996,-0.6232817469999659,0 -90.91853374399993,-0.6232817469999649,0 -90.91852385199996,-0.6232850429999469,0 -90.91851396099997,-0.6232866909999774,0 -90.91850406899994,-0.6232883389999405,0 -90.91849252899998,-0.6232965809999739,0 -90.91848593499998,-0.6232998779999502,0 -90.91847604299994,-0.6233015259999835,0 -90.91846944899999,-0.6233015259999697,0 -90.91845955799994,-0.6232932829999553,0 -90.91845296399998,-0.6232784469999607,0 -90.91844142499997,-0.6232735009999727,0 -90.91842988499998,-0.623271852999955,0 -90.91841834499996,-0.6232669069999595,0 -90.91841504799999,-0.6232603129999441,0 -90.91841504799999,-0.6232471249999703,0 -90.91841669699994,-0.6232355859999594,0 -90.91842164299999,-0.6232256959999696,0 -90.918428238,-0.6232125079999349,0 -90.91842988699993,-0.6231976719999534,0 -90.91842988699993,-0.6231861329999371,0 -90.91842658999997,-0.6231795389999815,0 -90.91841669899999,-0.6231729449999566,0 -90.91841505099995,-0.6231712969999363,0 -90.91838043099995,-0.6231630539999732,0 -90.91835899999995,-0.623159755999954,0 -90.91834251499994,-0.6231597559999569,0 -90.91832108399994,-0.6231597549999646,0 -90.91830459799996,-0.6231630519999442,0 -90.91827657199997,-0.6231712929999326,0 -90.91826668099998,-0.6231745899999677,0 -90.91825843799995,-0.6231745889999719,0 -90.91824524999998,-0.6231745889999664,0 -90.91823535899992,-0.6231679949999545,0 -90.91823206299995,-0.6231515099999536,0 -90.91823206299995,-0.6231432679999837,0 -90.91823371199995,-0.6231251359999364,0 -90.91822217199996,-0.623116892999974,0 -90.91820568699995,-0.6231102989999612,0 -90.91819414799994,-0.6231004079999643,0 -90.91818920199995,-0.6231004079999679,0 -90.91816447399998,-0.623100406999918,0 -90.91815787999997,-0.6230938129999676,0 -90.91814963799999,-0.6230855709999252,0 -90.91814139499996,-0.6230806249999442,0 -90.91813315299999,-0.6230789769999807,0 -90.91811996499996,-0.6230773279999634,0 -90.91811172199994,-0.6230723819999715,0 -90.91810677700001,-0.623067436999971,0 -90.91810677700001,-0.6230526009999273,0 -90.91811007499996,-0.623041061999973,0 -90.91811666899999,-0.6230311719999715,0 -90.91812161499998,-0.6230229299999378,0 -90.91812820899997,-0.6230097419999653,0 -90.91812820899997,-0.6230047969999727,0 -90.91812161499998,-0.6229982029999571,0 -90.91811337299998,-0.6229883129999557,0 -90.91811007599995,-0.6229800699999261,0 -90.91811007699994,-0.62297017999993,0 -90.91812161599995,-0.6229635859999725,0 -90.91812656199994,-0.6229602889999336,0 -90.91813480499997,-0.6229569929999481,0 -90.91814634499998,-0.6229536959999761,0 -90.91815293899998,-0.6229602899999791,0 -90.91815788399997,-0.6229718289999351,0 -90.91816777499997,-0.6229866649999204,0 -90.91817271999999,-0.6229932589999374,0 -90.91817931399999,-0.6230031499999281,0 -90.91818425899997,-0.6230113919999613,0 -90.91819250199995,-0.6230163379999499,0 -90.91820074399998,-0.6230179859999738,0 -90.91821228399994,-0.6230179869999656,0 -90.91822217499998,-0.6230196349999351,0 -90.91823866099998,-0.6230196359999276,0 -90.91825349699997,-0.6230196359999189,0 -90.91826338899995,-0.6230196359999317,0 -90.91826833399993,-0.623019635999929,0 -90.91827987399995,-0.623014690999984,0 -90.91829471199998,-0.62300644899995,0 -90.91830295499995,-0.6230015039999391,0 -90.91831119799997,-0.6229949099999352,0 -90.91831944099994,-0.6229866679999483,0 -90.91832603599994,-0.6229751289999477,0 -90.91833098199999,-0.6229685349999311,0 -90.91833592799998,-0.6229586439999287,0 -90.91833922499995,-0.6229454559999758,0 -90.91834087399997,-0.6229388619999574,0 -90.91834087499997,-0.6229306199999756,0 -90.91834252299998,-0.6229240259999569,0 -90.91834252399997,-0.6229141349999711,0 -90.91834911899997,-0.622899298999933,0 
							</coordinates>
						</LinearRing>
					</outerBoundaryIs>
				</Polygon>
			</MultiGeometry>
		</Placemark>
		<Placemark id="ID_00003">
			<name>Isabela</name>
			<Snippet maxLines="0"></Snippet>
			<description><![CDATA[<html xmlns:fo="http://www.w3.org/1999/XSL/Format" xmlns:msxsl="urn:schemas-microsoft-com:xslt">

<head>

<META http-equiv="Content-Type" content="text/html">

<meta http-equiv="content-type" content="text/html; charset=UTF-8">

</head>

<body style="margin:0px 0px 0px 0px;overflow:auto;background:#FFFFFF;">

<table style="font-family:Arial,Verdana,Times;font-size:12px;text-align:left;width:100%;border-collapse:collapse;padding:3px 3px 3px 3px">

<tr style="text-align:center;font-weight:bold;background:#9CBCE2">

<td>Isabela</td>

</tr>

<tr>

<td>

<table style="font-family:Arial,Verdana,Times;font-size:12px;text-align:left;width:100%;border-spacing:0px; padding:3px 3px 3px 3px">

<tr>

<td>FID</td>

<td>3</td>

</tr>

<tr bgcolor="#D4E4F3">

<td>OID_</td>

<td>0</td>

</tr>

<tr>

<td>nodos</td>

<td>98</td>

</tr>

<tr bgcolor="#D4E4F3">

<td>area_ha</td>

<td>0.0575</td>

</tr>

<tr>

<td>area_m</td>

<td>575.4771</td>

</tr>

<tr bgcolor="#D4E4F3">

<td>island</td>

<td>Isabela</td>

</tr>

<tr>

<td>perimetro</td>

<td>97.1921</td>

</tr>

<tr bgcolor="#D4E4F3">

<td>source</td>

<td>Charles Darwin Foundation, 2018</td>

</tr>

</table>

</td>

</tr>

</table>

</body>

</html>]]></description>
			<styleUrl>#PolyStyle000</styleUrl>
			<MultiGeometry>
				<Polygon>
					<outerBoundaryIs>
						<LinearRing>
							<coordinates>
								-90.98808555599999,-0.9531619269999436,0 -90.98809745399994,-0.9531585269999658,0 -90.98810085199995,-0.9531466309999196,0 -90.98810765099995,-0.9531483299999738,0 -90.98811444899998,-0.9531517289999584,0 -90.98812294799996,-0.9531551269999398,0 -90.98813144599997,-0.9531602239999232,0 -90.98814844299994,-0.9531636219999689,0 -90.98815864099997,-0.9531636209999308,0 -90.98816713899998,-0.9531687179999651,0 -90.98817053899995,-0.9531755159999292,0 -90.98817733799996,-0.9531823129999497,0 -90.98818073799998,-0.9531857109999453,0 -90.98818923599998,-0.9531908089999848,0 -90.98818923699997,-0.9531976069999385,0 -90.98819263699996,-0.9532095019999303,0 -90.98819263799999,-0.9532179989999479,0 -90.98819263899998,-0.9532281949999472,0 -90.98819094,-0.9532383919999444,0 -90.98819094,-0.9532417909999332,0 -90.98819264099996,-0.9532553859999732,0 -90.98819603999999,-0.9532604839999325,0 -90.98820113999996,-0.9532706799999462,0 -90.98820453999997,-0.9532791759999606,0 -90.98820793999994,-0.9532876729999837,0 -90.98820963999998,-0.9532927709999484,0 -90.98821303999993,-0.9533029669999568,0 -90.98821134199994,-0.9533199609999746,0 -90.98820284399993,-0.9533250599999406,0 -90.98819434599996,-0.9533318589999436,0 -90.98819094799995,-0.9533369569999741,0 -90.98818584899999,-0.9533454539999351,0 -90.98818075099996,-0.9533505529999464,0 -90.98817225299996,-0.953353951999928,0 -90.98816375499996,-0.9533590509999489,0 -90.98815865599994,-0.9533607509999305,0 -90.98814675899995,-0.953364150999957,0 -90.98813656099999,-0.953364151999944,0 -90.98812296399996,-0.9533624529999611,0 -90.98811446599996,-0.9533624539999511,0 -90.98810596799996,-0.9533641539999284,0 -90.98809407099999,-0.953370952999941,0 -90.98809237099992,-0.9533709529999258,0 -90.98808217399994,-0.9533726529999758,0 -90.98807877499996,-0.9533743529999521,0 -90.98806857699998,-0.9533760529999434,0 -90.98806177799997,-0.9533760529999391,0 -90.98804648199997,-0.9533760539999385,0 -90.98803798399996,-0.9533760549999867,0 -90.98803118499995,-0.9533726569999268,0 -90.98802438599996,-0.9533726569999295,0 -90.98801418799997,-0.9533709589999213,0 -90.98801078899999,-0.9533709589999276,0 -90.98799889199995,-0.9533709599999747,0 -90.98798869399997,-0.9533692609999849,0 -90.98798019499998,-0.9533641639999323,0 -90.98797169599999,-0.953359065999968,0 -90.98796829699995,-0.9533556679999758,0 -90.987964897,-0.9533454719999591,0 -90.98795979699997,-0.9533386739999513,0 -90.98795639699995,-0.9533318769999312,0 -90.98795129799998,-0.9533267789999456,0 -90.98794789799996,-0.9533182829999319,0 -90.98794619799999,-0.9533131839999666,0 -90.98794279799994,-0.9533046879999519,0 -90.98793939799998,-0.9532961909999418,0 -90.98793939799998,-0.9532893929999768,0 -90.98793939700001,-0.9532825959999558,0 -90.98793939700001,-0.9532740989999372,0 -90.98794279499998,-0.9532673009999219,0 -90.98795129299998,-0.953262201999955,0 -90.98795809099995,-0.9532588029999338,0 -90.98796658899993,-0.953253703999954,0 -90.98797338699995,-0.9532486049999367,0 -90.98797678599999,-0.9532418069999249,0 -90.98798018499998,-0.9532367089999545,0 -90.98798528299994,-0.9532282119999386,0 -90.98798528299994,-0.953223112999982,0 -90.98797338499998,-0.9532180159999391,0 -90.98796658599997,-0.9532129179999643,0 -90.98796488599999,-0.9532129179999671,0 -90.98797848199996,-0.9531993219999319,0 -90.98798357999999,-0.9531891249999327,0 -90.98798527999998,-0.9531874259999449,0 -90.98799037799994,-0.9531738299999659,0 -90.98799547599998,-0.9531704309999297,0 -90.98800227499999,-0.9531704309999282,0 -90.98801077299999,-0.9531704299999352,0 -90.98801757199999,-0.9531772269999703,0 -90.98802097199996,-0.9531789259999595,0 -90.98802776999997,-0.953172127999941,0 -90.98803286799993,-0.9531619309999599,0 -90.98804136599995,-0.9531602309999712,0 -90.98804816499995,-0.9531687279999747,0 -90.98805836299994,-0.9531687269999323,0 -90.98806516099995,-0.953165327999955,0 -90.98807025999997,-0.9531653269999718,0 -90.98807365899995,-0.9531636279999706,0 -90.98808555599999,-0.9531619269999436,0 
							</coordinates>
						</LinearRing>
					</outerBoundaryIs>
				</Polygon>
			</MultiGeometry>
		</Placemark>
		<Placemark id="ID_00004">
			<name>Isabela</name>
			<Snippet maxLines="0"></Snippet>
			<description><![CDATA[<html xmlns:fo="http://www.w3.org/1999/XSL/Format" xmlns:msxsl="urn:schemas-microsoft-com:xslt">

<head>

<META http-equiv="Content-Type" content="text/html">

<meta http-equiv="content-type" content="text/html; charset=UTF-8">

</head>

<body style="margin:0px 0px 0px 0px;overflow:auto;background:#FFFFFF;">

<table style="font-family:Arial,Verdana,Times;font-size:12px;text-align:left;width:100%;border-collapse:collapse;padding:3px 3px 3px 3px">

<tr style="text-align:center;font-weight:bold;background:#9CBCE2">

<td>Isabela</td>

</tr>

<tr>

<td>

<table style="font-family:Arial,Verdana,Times;font-size:12px;text-align:left;width:100%;border-spacing:0px; padding:3px 3px 3px 3px">

<tr>

<td>FID</td>

<td>4</td>

</tr>

<tr bgcolor="#D4E4F3">

<td>OID_</td>

<td>0</td>

</tr>

<tr>

<td>nodos</td>

<td>84</td>

</tr>

<tr bgcolor="#D4E4F3">

<td>area_ha</td>

<td>0.0521</td>

</tr>

<tr>

<td>area_m</td>

<td>521.0496</td>

</tr>

<tr bgcolor="#D4E4F3">

<td>island</td>

<td>Isabela</td>

</tr>

<tr>

<td>perimetro</td>

<td>85.4243</td>

</tr>

<tr bgcolor="#D4E4F3">

<td>source</td>

<td>Charles Darwin Foundation, 2018</td>

</tr>

</table>

</td>

</tr>

</table>

</body>

</html>]]></description>
			<styleUrl>#PolyStyle000</styleUrl>
			<MultiGeometry>
				<Polygon>
					<outerBoundaryIs>
						<LinearRing>
							<coordinates>
								-90.98876283699997,-0.9529071969999438,0 -90.98876789499997,-0.95290555599996,0 -90.98877805199999,-0.9529055649999761,0 -90.98878653999996,-0.9529089089999787,0 -90.98879000099997,-0.952920618999942,0 -90.98879344199997,-0.9529289869999527,0 -90.98879855799999,-0.952934008999934,0 -90.98880706399994,-0.952939031999964,0 -90.98881384299995,-0.9529390319999668,0 -90.98882064599998,-0.9529423809999646,0 -90.98883252299997,-0.9529440549999333,0 -90.98883932799998,-0.952947404999978,0 -90.98884613399996,-0.9529507559999463,0 -90.98884958799992,-0.9529591349999517,0 -90.98885473899998,-0.9529675179999761,0 -90.98885989299998,-0.9529759029999289,0 -90.98886164199996,-0.952982613999949,0 -90.98886679799996,-0.952991005999932,0 -90.98887025899997,-0.9529994009999396,0 -90.98887369499994,-0.9530044389999248,0 -90.98887715799997,-0.9530128389999415,0 -90.98887718599997,-0.9530161999999762,0 -90.98887725499998,-0.953024603999946,0 -90.98887561199996,-0.953031329999931,0 -90.98887563899997,-0.953034693999947,0 -90.98887235099994,-0.9530481539999257,0 -90.98886897999995,-0.9530515209999647,0 -90.98886566199997,-0.9530616229999395,0 -90.98886058199997,-0.9530683999999448,0 -90.98885548299995,-0.9530751979999619,0 -90.98885378399996,-0.953081995999978,0 -90.98884698599993,-0.9530870939999552,0 -90.98884188799997,-0.9530904939999882,0 -90.98883168999998,-0.953095591999957,0 -90.98881979299995,-0.9531040899999618,0 -90.98881129499993,-0.9531074899999712,0 -90.98880789599998,-0.9531091899999585,0 -90.98879599899999,-0.9531142889999287,0 -90.98878750099999,-0.9531176879999663,0 -90.98878240199997,-0.9531176889999586,0 -90.98876880599994,-0.9531210879999319,0 -90.98875690799997,-0.9531227889999567,0 -90.98874671099998,-0.9531227899999492,0 -90.98873481299995,-0.9531193919999699,0 -90.98872461499997,-0.953119392999953,0 -90.98871611699998,-0.9531159939999787,0 -90.98870761899997,-0.9531159949999588,0 -90.98869742099998,-0.9531210939999314,0 -90.98869402199995,-0.9531244929999638,0 -90.98868892299998,-0.9531244939999466,0 -90.98867702499996,-0.9531193959999786,0 -90.98867022599995,-0.9531142989999351,0 -90.98866682699998,-0.9531058019999213,0 -90.98866172699998,-0.9530973049999734,0 -90.988651529,-0.9530939069999307,0 -90.98864472999999,-0.9530905089999414,0 -90.98864132999995,-0.953082011999917,0 -90.98863792999998,-0.9530752149999489,0 -90.98863622999994,-0.9530667179999499,0 -90.98863282499995,-0.95305993899995,0 -90.98863111399997,-0.9530514819999789,0 -90.98862940299996,-0.9530430259999347,0 -90.98862769299996,-0.9530345719999781,0 -90.98862597799996,-0.9530227399999299,0 -90.98862596899993,-0.9530159789999251,0 -90.98862595199995,-0.9530024619999694,0 -90.98862593899997,-0.9529923259999543,0 -90.98863949999998,-0.9529754379999509,0 -90.988642891,-0.9529720609999605,0 -90.98865136399995,-0.9529619319999422,0 -90.98865644299998,-0.9529534929999358,0 -90.98865980399995,-0.95294343199993,0 -90.98866316399995,-0.9529350669999379,0 -90.98866990999996,-0.9529267259999342,0 -90.98867495999997,-0.9529183789999179,0 -90.98868339799999,-0.9529117319999599,0 -90.98869015999996,-0.9529100989999441,0 -90.98870198799995,-0.952906823999962,0 -90.98870706199995,-0.9529068549999736,0 -90.98871720799997,-0.9529069169999446,0 -90.98872397099994,-0.952906958999963,0 -90.98873581999999,-0.9529103769999651,0 -90.98874595999997,-0.9529104389999338,0 -90.98875440899997,-0.952910490999955,0 -90.98876283699997,-0.9529071969999438,0 
							</coordinates>
						</LinearRing>
					</outerBoundaryIs>
				</Polygon>
			</MultiGeometry>
		</Placemark>
		<Placemark id="ID_00005">
			<name>Isabela</name>
			<Snippet maxLines="0"></Snippet>
			<description><![CDATA[<html xmlns:fo="http://www.w3.org/1999/XSL/Format" xmlns:msxsl="urn:schemas-microsoft-com:xslt">

<head>

<META http-equiv="Content-Type" content="text/html">

<meta http-equiv="content-type" content="text/html; charset=UTF-8">

</head>

<body style="margin:0px 0px 0px 0px;overflow:auto;background:#FFFFFF;">

<table style="font-family:Arial,Verdana,Times;font-size:12px;text-align:left;width:100%;border-collapse:collapse;padding:3px 3px 3px 3px">

<tr style="text-align:center;font-weight:bold;background:#9CBCE2">

<td>Isabela</td>

</tr>

<tr>

<td>

<table style="font-family:Arial,Verdana,Times;font-size:12px;text-align:left;width:100%;border-spacing:0px; padding:3px 3px 3px 3px">

<tr>

<td>FID</td>

<td>5</td>

</tr>

<tr bgcolor="#D4E4F3">

<td>OID_</td>

<td>0</td>

</tr>

<tr>

<td>nodos</td>

<td>102</td>

</tr>

<tr bgcolor="#D4E4F3">

<td>area_ha</td>

<td>0.0549</td>

</tr>

<tr>

<td>area_m</td>

<td>549.1662</td>

</tr>

<tr bgcolor="#D4E4F3">

<td>island</td>

<td>Isabela</td>

</tr>

<tr>

<td>perimetro</td>

<td>96.856</td>

</tr>

<tr bgcolor="#D4E4F3">

<td>source</td>

<td>Charles Darwin Foundation, 2018</td>

</tr>

</table>

</td>

</tr>

</table>

</body>

</html>]]></description>
			<styleUrl>#PolyStyle000</styleUrl>
			<MultiGeometry>
				<Polygon>
					<outerBoundaryIs>
						<LinearRing>
							<coordinates>
								-90.98978346499996,-0.9531519069999516,0 -90.98978515299996,-0.9531433869999625,0 -90.98978854199999,-0.9531365699999721,0 -90.98979193099996,-0.9531297519999383,0 -90.98979362799999,-0.9531280469999571,0 -90.98980211699994,-0.953124636999979,0 -90.98981060499995,-0.9531195219999478,0 -90.98981739499999,-0.9531144059999458,0 -90.98982248799996,-0.953109289999925,0 -90.98982757899995,-0.9531007619999643,0 -90.98983097499996,-0.9530973509999458,0 -90.98983946899993,-0.9530956439999674,0 -90.98984796399998,-0.9530956429999304,0 -90.98986155599995,-0.9530956419999388,0 -90.98987005099997,-0.9530956419999428,0 -90.98987854599993,-0.9530956409999476,0 -90.98988534199998,-0.9530990519999756,0 -90.98989383699995,-0.9531041679999204,0 -90.98989893299994,-0.9531058729999662,0 -90.98990742699999,-0.9531075779999648,0 -90.98992101499994,-0.9531126929999784,0 -90.98992780699996,-0.9531178079999464,0 -90.98993459799999,-0.9531246269999603,0 -90.98993968899998,-0.9531314449999324,0 -90.989939683,-0.9531399669999678,0 -90.98994307399994,-0.953148485999969,0 -90.98994985999995,-0.953157003999939,0 -90.98996174499996,-0.9531570029999451,0 -90.98996513199994,-0.9531655199999738,0 -90.98996003099997,-0.9531757379999764,0 -90.98995832999998,-0.95317914399994,0 -90.98995492699999,-0.9531893589999578,0 -90.98995491899996,-0.9531995709999771,0 -90.98995321499996,-0.9532080799999694,0 -90.98995320899995,-0.9532165869999273,0 -90.98995150499995,-0.9532250919999613,0 -90.98994979999998,-0.9532369969999768,0 -90.98994300999999,-0.9532437989999522,0 -90.98993791799995,-0.9532488989999655,0 -90.98993113099994,-0.953253998999977,0 -90.98992434399996,-0.9532607979999769,0 -90.98992603799997,-0.9532658969999295,0 -90.98993620999995,-0.9532692939999449,0 -90.98994129499992,-0.9532726919999263,0 -90.98994807299994,-0.9532794869999783,0 -90.98994467799997,-0.9532845839999526,0 -90.98993958899997,-0.9532896799999603,0 -90.98993619399995,-0.9532964729999658,0 -90.98993449299996,-0.9533066609999439,0 -90.98993448699997,-0.9533168459999579,0 -90.98993109199995,-0.9533270289999711,0 -90.98992430999995,-0.9533355139999481,0 -90.98991753099995,-0.9533389079999814,0 -90.98990905899996,-0.9533406049999336,0 -90.98990228099996,-0.9533439979999878,0 -90.98989550299996,-0.9533456949999375,0 -90.98988872599996,-0.953347391999959,0 -90.98988025599994,-0.953354176999935,0 -90.98987517399995,-0.9533592649999578,0 -90.98987009299998,-0.9533677429999369,0 -90.98986331899994,-0.9533728289999237,0 -90.98985485199995,-0.9533779149999745,0 -90.98984977199996,-0.9533779159999727,0 -90.98983960899994,-0.9533762209999355,0 -90.98983113799994,-0.953371136999977,0 -90.98982605299995,-0.9533660509999278,0 -90.98982266099995,-0.9533592689999809,0 -90.98981249299999,-0.9533541819999468,0 -90.98980401999994,-0.9533507909999373,0 -90.98979723999999,-0.9533473989999425,0 -90.98979045799996,-0.953342310999979,0 -90.98978197999998,-0.9533372219999624,0 -90.98977689699996,-0.9533372219999553,0 -90.98976503199998,-0.9533338299999589,0 -90.98975994099999,-0.9533287399999618,0 -90.98976162599995,-0.9533219519999612,0 -90.98976331199997,-0.9533151619999701,0 -90.98976499799996,-0.9533083719999308,0 -90.98976329299995,-0.9533015809999461,0 -90.98976158899995,-0.9532947889999272,0 -90.98975987899996,-0.9532845979999225,0 -90.98975647899995,-0.9532778039999222,0 -90.98975647399999,-0.9532744059999401,0 -90.98975476599999,-0.9532659099999705,0 -90.98975305299996,-0.953254012999939,0 -90.98974964799999,-0.9532455139999478,0 -90.98974624499994,-0.9532387129999665,0 -90.98973775199994,-0.9532319119999836,0 -90.98973435099997,-0.953226809999928,0 -90.989730943,-0.9532183049999555,0 -90.98973092499995,-0.9532080969999566,0 -90.98973261399999,-0.9532029919999483,0 -90.98974108999994,-0.9531978859999374,0 -90.98974787799996,-0.9531978849999486,0 -90.989756356,-0.9531927789999568,0 -90.98975634399993,-0.9531842669999241,0 -90.98975463399995,-0.9531757539999666,0 -90.98975802199999,-0.9531706449999473,0 -90.98976481199998,-0.9531706449999373,0 -90.98978009099994,-0.9531706439999599,0 -90.98978178799996,-0.953170642999962,0 -90.98978177799997,-0.9531621279999751,0 -90.98978346499996,-0.9531519069999516,0 
							</coordinates>
						</LinearRing>
					</outerBoundaryIs>
				</Polygon>
			</MultiGeometry>
		</Placemark>
		<Placemark id="ID_00006">
			<name>Isabela</name>
			<Snippet maxLines="0"></Snippet>
			<description><![CDATA[<html xmlns:fo="http://www.w3.org/1999/XSL/Format" xmlns:msxsl="urn:schemas-microsoft-com:xslt">

<head>

<META http-equiv="Content-Type" content="text/html">

<meta http-equiv="content-type" content="text/html; charset=UTF-8">

</head>

<body style="margin:0px 0px 0px 0px;overflow:auto;background:#FFFFFF;">

<table style="font-family:Arial,Verdana,Times;font-size:12px;text-align:left;width:100%;border-collapse:collapse;padding:3px 3px 3px 3px">

<tr style="text-align:center;font-weight:bold;background:#9CBCE2">

<td>Isabela</td>

</tr>

<tr>

<td>

<table style="font-family:Arial,Verdana,Times;font-size:12px;text-align:left;width:100%;border-spacing:0px; padding:3px 3px 3px 3px">

<tr>

<td>FID</td>

<td>6</td>

</tr>

<tr bgcolor="#D4E4F3">

<td>OID_</td>

<td>0</td>

</tr>

<tr>

<td>nodos</td>

<td>81</td>

</tr>

<tr bgcolor="#D4E4F3">

<td>area_ha</td>

<td>0.0273</td>

</tr>

<tr>

<td>area_m</td>

<td>272.9574</td>

</tr>

<tr bgcolor="#D4E4F3">

<td>island</td>

<td>Isabela</td>

</tr>

<tr>

<td>perimetro</td>

<td>78.693</td>

</tr>

<tr bgcolor="#D4E4F3">

<td>source</td>

<td>Charles Darwin Foundation, 2018</td>

</tr>

</table>

</td>

</tr>

</table>

</body>

</html>]]></description>
			<styleUrl>#PolyStyle000</styleUrl>
			<MultiGeometry>
				<Polygon>
					<outerBoundaryIs>
						<LinearRing>
							<coordinates>
								-90.98931767599999,-0.9532043149999413,0 -90.98932277399996,-0.9531958169999317,0 -90.98932787199999,-0.9531890189999838,0 -90.98933127099997,-0.9531822209999581,0 -90.98933466999996,-0.9531737239999499,0 -90.98933636899994,-0.9531652269999485,0 -90.98933806799994,-0.9531550299999454,0 -90.98934316599996,-0.9531482319999323,0 -90.98934826399994,-0.9531431339999628,0 -90.98935676299999,-0.9531414339999689,0 -90.98936865999997,-0.9531414329999199,0 -90.98937715799998,-0.9531414319999426,0 -90.98938395699997,-0.953143130999932,0 -90.98939075499999,-0.9531448299999239,0 -90.98939925399999,-0.9531499279999509,0 -90.98940265399995,-0.9531533259999423,0 -90.98941115199995,-0.9531584239999722,0 -90.98941455199997,-0.9531635219999557,0 -90.98941625199996,-0.9531720179999748,0 -90.98941625299996,-0.9531805149999211,0 -90.98941625399999,-0.9531941109999628,0 -90.98941455499994,-0.953200907999925,0 -90.98941795499998,-0.9532094049999376,0 -90.98942135399993,-0.9532094049999428,0 -90.98943495099996,-0.9532060049999649,0 -90.98944174899998,-0.9531992069999568,0 -90.98943834899997,-0.9531958079999668,0 -90.98943664899996,-0.9531856119999699,0 -90.98943834799997,-0.9531754159999606,0 -90.98944514599998,-0.9531703169999517,0 -90.98945194399995,-0.9531669169999762,0 -90.98945875,-0.9531652279999294,0 -90.98946556599998,-0.9531635559999352,0 -90.98947749299998,-0.9531636029999422,0 -90.98948941699995,-0.9531636509999582,0 -90.98949452599999,-0.9531653689999771,0 -90.98950644499996,-0.9531722099999351,0 -90.98950985099998,-0.9531773189999666,0 -90.98952006399998,-0.9531807539999539,0 -90.98952687199993,-0.9531858739999226,0 -90.98953027499994,-0.953192678999932,0 -90.98953197799993,-0.9532011749999516,0 -90.98951666299996,-0.9532164039999269,0 -90.98951325899999,-0.9532197889999466,0 -90.98951325899999,-0.9532282809999551,0 -90.98951325999997,-0.9532367719999668,0 -90.98951326099997,-0.9532469619999801,0 -90.98950815399996,-0.9532503439999699,0 -90.98949964099995,-0.9532537149999653,0 -90.98949282999996,-0.9532587909999414,0 -90.98948431499997,-0.9532621639999666,0 -90.98947750099994,-0.9532655419999481,0 -90.98947068599995,-0.9532689209999684,0 -90.98946216599995,-0.9532688979999734,0 -90.98945365099996,-0.9532654819999447,0 -90.98944515299996,-0.953262083999961,0 -90.98943835399996,-0.9532603849999696,0 -90.98942985599996,-0.9532620859999409,0 -90.98942815699996,-0.953272281999949,0 -90.98942645799998,-0.9532756809999772,0 -90.98941965999995,-0.953284177999926,0 -90.98941456199998,-0.9532875779999608,0 -90.98940436399992,-0.9532875779999631,0 -90.98939586599994,-0.9532909779999201,0 -90.98938736799994,-0.9532909789999692,0 -90.98938056899999,-0.9532926779999649,0 -90.98937547099996,-0.953294377999947,0 -90.98936697199997,-0.9532943789999455,0 -90.98935847399997,-0.9532977779999705,0 -90.98935337599994,-0.9532977789999622,0 -90.98934487699994,-0.9532977789999606,0 -90.98933977799999,-0.9532892829999532,0 -90.98933637799996,-0.9532824859999697,0 -90.98933467799998,-0.9532756879999706,0 -90.98933127799995,-0.953270589999927,0 -90.98932787799997,-0.9532637929999586,0 -90.98932277899998,-0.9532603939999308,0 -90.98931597999994,-0.9532518979999655,0 -90.98931257999999,-0.9532467999999269,0 -90.98931257999999,-0.9532400019999797,0 -90.98931257999999,-0.9532383029999857,0 -90.98931767599999,-0.9532043149999413,0 
							</coordinates>
						</LinearRing>
					</outerBoundaryIs>
				</Polygon>
			</MultiGeometry>
		</Placemark>
		<Placemark id="ID_00007">
			<name>Isabela</name>
			<Snippet maxLines="0"></Snippet>
			<description><![CDATA[<html xmlns:fo="http://www.w3.org/1999/XSL/Format" xmlns:msxsl="urn:schemas-microsoft-com:xslt">

<head>

<META http-equiv="Content-Type" content="text/html">

<meta http-equiv="content-type" content="text/html; charset=UTF-8">

</head>

<body style="margin:0px 0px 0px 0px;overflow:auto;background:#FFFFFF;">

<table style="font-family:Arial,Verdana,Times;font-size:12px;text-align:left;width:100%;border-collapse:collapse;padding:3px 3px 3px 3px">

<tr style="text-align:center;font-weight:bold;background:#9CBCE2">

<td>Isabela</td>

</tr>

<tr>

<td>

<table style="font-family:Arial,Verdana,Times;font-size:12px;text-align:left;width:100%;border-spacing:0px; padding:3px 3px 3px 3px">

<tr>

<td>FID</td>

<td>7</td>

</tr>

<tr bgcolor="#D4E4F3">

<td>OID_</td>

<td>0</td>

</tr>

<tr>

<td>nodos</td>

<td>85</td>

</tr>

<tr bgcolor="#D4E4F3">

<td>area_ha</td>

<td>0.0498</td>

</tr>

<tr>

<td>area_m</td>

<td>498.2146</td>

</tr>

<tr bgcolor="#D4E4F3">

<td>island</td>

<td>Isabela</td>

</tr>

<tr>

<td>perimetro</td>

<td>88.0469</td>

</tr>

<tr bgcolor="#D4E4F3">

<td>source</td>

<td>Charles Darwin Foundation, 2018</td>

</tr>

</table>

</td>

</tr>

</table>

</body>

</html>]]></description>
			<styleUrl>#PolyStyle000</styleUrl>
			<MultiGeometry>
				<Polygon>
					<outerBoundaryIs>
						<LinearRing>
							<coordinates>
								-90.98714047099999,-0.9536208809999495,0 -90.98714386999994,-0.953612383999944,0 -90.98714896899996,-0.9536038869999225,0 -90.98715066899997,-0.9535953899999833,0 -90.98716086599995,-0.9535715979999416,0 -90.98716766499996,-0.9535715979999346,0 -90.98717446299997,-0.9535698989999416,0 -90.98718296199996,-0.9535614019999404,0 -90.98718636099994,-0.9535529049999301,0 -90.98719145999996,-0.9535461069999623,0 -90.98719655899998,-0.9535376099999476,0 -90.987205057,-0.9535359109999676,0 -90.98721015599995,-0.9535342119999599,0 -90.98721525499998,-0.9535308129999246,0 -90.98722375299997,-0.953530812999935,0 -90.98723395099995,-0.953527413999949,0 -90.98724074899997,-0.9535240149999701,0 -90.98724924699997,-0.9535240149999656,0 -90.98725604599997,-0.9535172179999427,0 -90.98725944499995,-0.9535087209999373,0 -90.98726794299996,-0.953503621999975,0 -90.98727474199997,-0.9535019229999799,0 -90.98727984099999,-0.9535019229999742,0 -90.98728833899997,-0.9535019229999755,0 -90.98730363599998,-0.9535019229999747,0 -90.98732063199998,-0.9535036219999649,0 -90.98732912999999,-0.9535087209999313,0 -90.98733422899994,-0.9535138189999618,0 -90.98733932799998,-0.953518916999933,0 -90.98734272699993,-0.9535291129999399,0 -90.98735292499998,-0.9535376099999537,0 -90.98735802399993,-0.9535410089999313,0 -90.98736312299997,-0.9535495059999409,0 -90.98736482199996,-0.9535580029999609,0 -90.98736652199995,-0.9535681999999455,0 -90.98736652199995,-0.9535800949999576,0 -90.98736822199999,-0.953603886999931,0 -90.98736822199999,-0.9536089849999638,0 -90.98736822199999,-0.9536225799999362,0 -90.98737162099997,-0.9536327769999313,0 -90.98737332099995,-0.9536412739999565,0 -90.98737332099995,-0.9536497709999555,0 -90.98737501999995,-0.9536599669999701,0 -90.98736652199995,-0.9536701639999569,0 -90.98736142299998,-0.9536735619999501,0 -90.98735122499994,-0.9536786599999881,0 -90.98734952599996,-0.9536854579999394,0 -90.98734102699996,-0.9536956539999449,0 -90.98733932799998,-0.953697353999924,0 -90.98733252899997,-0.9537092499999823,0 -90.98733082999996,-0.953712647999958,0 -90.98732573099994,-0.9537228449999547,0 -90.98731893199994,-0.9537296419999266,0 -90.98731213399998,-0.953731341999967,0 -90.98730363499999,-0.9537364399999454,0 -90.98729343799992,-0.9537381389999372,0 -90.98729003799997,-0.9537415379999819,0 -90.98728153999997,-0.9537432379999509,0 -90.98726964300001,-0.9537449369999531,0 -90.98726114499999,-0.9537449369999609,0 -90.98725774499998,-0.9537449369999486,0 -90.98724244899995,-0.9537449369999579,0 -90.98723904899998,-0.9537449369999607,0 -90.98722545199996,-0.9537449369999528,0 -90.98721865399993,-0.9537449369999531,0 -90.98720675599998,-0.9537415379999688,0 -90.98720335699996,-0.9537381389999452,0 -90.98719655899998,-0.953729641999936,0 -90.98719655899998,-0.953726242999953,0 -90.98718975999998,-0.9537143479999559,0 -90.98718805999994,-0.9537058509999367,0 -90.98718466099996,-0.9536956539999392,0 -90.98718466099996,-0.9536888569999811,0 -90.98718466099996,-0.9536803599999627,0 -90.98718636099994,-0.9536735619999538,0 -90.98718296199996,-0.9536650649999384,0 -90.98717446299997,-0.9536616659999595,0 -90.98716936399995,-0.9536548689999328,0 -90.98716936399995,-0.953648070999977,0 -90.98717106399994,-0.9536412739999477,0 -90.98717446299997,-0.9536327769999469,0 -90.98717106399994,-0.9536276779999701,0 -90.98716766499996,-0.9536276779999787,0 -90.98715576699999,-0.9536276779999745,0 -90.98714386999994,-0.9536276779999785,0 -90.98714047099999,-0.9536208809999495,0 
							</coordinates>
						</LinearRing>
					</outerBoundaryIs>
				</Polygon>
			</MultiGeometry>
		</Placemark>
		<Placemark id="ID_00008">
			<name>Isabela</name>
			<Snippet maxLines="0"></Snippet>
			<description><![CDATA[<html xmlns:fo="http://www.w3.org/1999/XSL/Format" xmlns:msxsl="urn:schemas-microsoft-com:xslt">

<head>

<META http-equiv="Content-Type" content="text/html">

<meta http-equiv="content-type" content="text/html; charset=UTF-8">

</head>

<body style="margin:0px 0px 0px 0px;overflow:auto;background:#FFFFFF;">

<table style="font-family:Arial,Verdana,Times;font-size:12px;text-align:left;width:100%;border-collapse:collapse;padding:3px 3px 3px 3px">

<tr style="text-align:center;font-weight:bold;background:#9CBCE2">

<td>Isabela</td>

</tr>

<tr>

<td>

<table style="font-family:Arial,Verdana,Times;font-size:12px;text-align:left;width:100%;border-spacing:0px; padding:3px 3px 3px 3px">

<tr>

<td>FID</td>

<td>8</td>

</tr>

<tr bgcolor="#D4E4F3">

<td>OID_</td>

<td>0</td>

</tr>

<tr>

<td>nodos</td>

<td>24</td>

</tr>

<tr bgcolor="#D4E4F3">

<td>area_ha</td>

<td>0.0032</td>

</tr>

<tr>

<td>area_m</td>

<td>31.5985</td>

</tr>

<tr bgcolor="#D4E4F3">

<td>island</td>

<td>Isabela</td>

</tr>

<tr>

<td>perimetro</td>

<td>21.8857</td>

</tr>

<tr bgcolor="#D4E4F3">

<td>source</td>

<td>Charles Darwin Foundation, 2018</td>

</tr>

</table>

</td>

</tr>

</table>

</body>

</html>]]></description>
			<styleUrl>#PolyStyle000</styleUrl>
			<MultiGeometry>
				<Polygon>
					<outerBoundaryIs>
						<LinearRing>
							<coordinates>
								-90.98736652199995,-0.9536922559999566,0 -90.98737501999995,-0.9536922559999486,0 -90.98737841899998,-0.9536956549999311,0 -90.98738861699997,-0.9536956549999283,0 -90.98740051499999,-0.9536956549999396,0 -90.98740731299994,-0.9536990529999871,0 -90.98740901299998,-0.9537041519999476,0 -90.98740901299998,-0.9537075499999282,0 -90.98740901299998,-0.953722844999959,0 -90.98740561399995,-0.9537313419999679,0 -90.98740391399998,-0.9537347409999525,0 -90.98739541599997,-0.9537381399999235,0 -90.98738691799997,-0.9537398389999862,0 -90.98738181899995,-0.9537415379999799,0 -90.98736992099998,-0.9537449369999468,0 -90.98736142299998,-0.953744936999952,0 -90.98735122499994,-0.9537449369999506,0 -90.98734612599998,-0.9537415379999787,0 -90.98734952599996,-0.9537330409999583,0 -90.98735292499998,-0.9537279429999407,0 -90.98735292499998,-0.9537211449999753,0 -90.98735292499998,-0.9537109489999611,0 -90.98735632399996,-0.9537007529999572,0 -90.98735972299994,-0.9536956539999503,0 -90.98736652199995,-0.9536922559999566,0 
							</coordinates>
						</LinearRing>
					</outerBoundaryIs>
				</Polygon>
			</MultiGeometry>
		</Placemark>
		<Placemark id="ID_00009">
			<name>Isabela</name>
			<Snippet maxLines="0"></Snippet>
			<description><![CDATA[<html xmlns:fo="http://www.w3.org/1999/XSL/Format" xmlns:msxsl="urn:schemas-microsoft-com:xslt">

<head>

<META http-equiv="Content-Type" content="text/html">

<meta http-equiv="content-type" content="text/html; charset=UTF-8">

</head>

<body style="margin:0px 0px 0px 0px;overflow:auto;background:#FFFFFF;">

<table style="font-family:Arial,Verdana,Times;font-size:12px;text-align:left;width:100%;border-collapse:collapse;padding:3px 3px 3px 3px">

<tr style="text-align:center;font-weight:bold;background:#9CBCE2">

<td>Isabela</td>

</tr>

<tr>

<td>

<table style="font-family:Arial,Verdana,Times;font-size:12px;text-align:left;width:100%;border-spacing:0px; padding:3px 3px 3px 3px">

<tr>

<td>FID</td>

<td>9</td>

</tr>

<tr bgcolor="#D4E4F3">

<td>OID_</td>

<td>0</td>

</tr>

<tr>

<td>nodos</td>

<td>26</td>

</tr>

<tr bgcolor="#D4E4F3">

<td>area_ha</td>

<td>0.0041</td>

</tr>

<tr>

<td>area_m</td>

<td>40.5317</td>

</tr>

<tr bgcolor="#D4E4F3">

<td>island</td>

<td>Isabela</td>

</tr>

<tr>

<td>perimetro</td>

<td>24.7198</td>

</tr>

<tr bgcolor="#D4E4F3">

<td>source</td>

<td>Charles Darwin Foundation, 2018</td>

</tr>

</table>

</td>

</tr>

</table>

</body>

</html>]]></description>
			<styleUrl>#PolyStyle000</styleUrl>
			<MultiGeometry>
				<Polygon>
					<outerBoundaryIs>
						<LinearRing>
							<coordinates>
								-90.98668174699998,-0.9539010219999753,0 -90.98666813199998,-0.953894343999935,0 -90.98666301399999,-0.9538910039999576,0 -90.98665112799995,-0.9538876639999718,0 -90.98665108299998,-0.9538843219999627,0 -90.98665413099997,-0.953859236999966,0 -90.98666090499995,-0.9538592369999619,0 -90.98666767799995,-0.9538592369999619,0 -90.98667269399994,-0.9538542149999807,0 -90.98667769099997,-0.9538475159999449,0 -90.98668103699998,-0.9538441659999482,0 -90.98669283599998,-0.9538391379999818,0 -90.986699634,-0.9538408139999287,0 -90.98670814499997,-0.9538441659999547,0 -90.98671154999994,-0.9538475379999388,0 -90.98671663199997,-0.9538526199999563,0 -90.98672005799995,-0.9538593569999341,0 -90.98672009499995,-0.9538627059999377,0 -90.98672022399994,-0.953874419999979,0 -90.98672029799997,-0.9538811099999417,0 -90.98672375599996,-0.953891181999949,0 -90.98672046399996,-0.9538961519999663,0 -90.98671044499997,-0.9538976939999794,0 -90.98670370999997,-0.9538993529999471,0 -90.98669360399998,-0.953902690999944,0 -90.98668683999993,-0.9539026909999454,0 -90.98668174699998,-0.9539010219999753,0 
							</coordinates>
						</LinearRing>
					</outerBoundaryIs>
				</Polygon>
			</MultiGeometry>
		</Placemark>
		<Placemark id="ID_00010">
			<name>Isabela</name>
			<Snippet maxLines="0"></Snippet>
			<description><![CDATA[<html xmlns:fo="http://www.w3.org/1999/XSL/Format" xmlns:msxsl="urn:schemas-microsoft-com:xslt">

<head>

<META http-equiv="Content-Type" content="text/html">

<meta http-equiv="content-type" content="text/html; charset=UTF-8">

</head>

<body style="margin:0px 0px 0px 0px;overflow:auto;background:#FFFFFF;">

<table style="font-family:Arial,Verdana,Times;font-size:12px;text-align:left;width:100%;border-collapse:collapse;padding:3px 3px 3px 3px">

<tr style="text-align:center;font-weight:bold;background:#9CBCE2">

<td>Isabela</td>

</tr>

<tr>

<td>

<table style="font-family:Arial,Verdana,Times;font-size:12px;text-align:left;width:100%;border-spacing:0px; padding:3px 3px 3px 3px">

<tr>

<td>FID</td>

<td>10</td>

</tr>

<tr bgcolor="#D4E4F3">

<td>OID_</td>

<td>0</td>

</tr>

<tr>

<td>nodos</td>

<td>29</td>

</tr>

<tr bgcolor="#D4E4F3">

<td>area_ha</td>

<td>0.0061</td>

</tr>

<tr>

<td>area_m</td>

<td>60.743</td>

</tr>

<tr bgcolor="#D4E4F3">

<td>island</td>

<td>Isabela</td>

</tr>

<tr>

<td>perimetro</td>

<td>31.3148</td>

</tr>

<tr bgcolor="#D4E4F3">

<td>source</td>

<td>Charles Darwin Foundation, 2018</td>

</tr>

</table>

</td>

</tr>

</table>

</body>

</html>]]></description>
			<styleUrl>#PolyStyle000</styleUrl>
			<MultiGeometry>
				<Polygon>
					<outerBoundaryIs>
						<LinearRing>
							<coordinates>
								-90.98688212599996,-0.9536021869999491,0 -90.98687192899996,-0.9535902909999583,0 -90.98687192899996,-0.9535834939999278,0 -90.98687192899996,-0.953573296999942,0 -90.98687192899996,-0.9535631009999327,0 -90.98687192899996,-0.9535512049999368,0 -90.98686852899995,-0.9535444079999761,0 -90.98686003099994,-0.9535393089999573,0 -90.98686003099994,-0.9535325119999245,0 -90.98688212699994,-0.9535274139999498,0 -90.98689742299996,-0.9535274139999573,0 -90.98690422199996,-0.9535274139999528,0 -90.98691611899994,-0.953527413999947,0 -90.98692461699994,-0.95352571399997,0 -90.98692971599998,-0.9535257139999724,0 -90.98693651499997,-0.9535291129999439,0 -90.98693991399996,-0.9535376099999635,0 -90.986941614,-0.953546106999966,0 -90.98694501299995,-0.9535546039999748,0 -90.98695011199997,-0.953561401999936,0 -90.98695011199997,-0.9535664999999681,0 -90.98694331299998,-0.953574996999971,0 -90.98693991399996,-0.9535800949999468,0 -90.98693141599995,-0.9535834939999327,0 -90.98692121799996,-0.9535885919999562,0 -90.98690932099999,-0.9535953899999804,0 -90.98690252199998,-0.9536004879999444,0 -90.98689912299994,-0.9536055859999834,0 -90.98689062499993,-0.9536072849999797,0 -90.98688212599996,-0.9536021869999491,0 
							</coordinates>
						</LinearRing>
					</outerBoundaryIs>
				</Polygon>
			</MultiGeometry>
		</Placemark>
		<Placemark id="ID_00011">
			<name>Isabela</name>
			<Snippet maxLines="0"></Snippet>
			<description><![CDATA[<html xmlns:fo="http://www.w3.org/1999/XSL/Format" xmlns:msxsl="urn:schemas-microsoft-com:xslt">

<head>

<META http-equiv="Content-Type" content="text/html">

<meta http-equiv="content-type" content="text/html; charset=UTF-8">

</head>

<body style="margin:0px 0px 0px 0px;overflow:auto;background:#FFFFFF;">

<table style="font-family:Arial,Verdana,Times;font-size:12px;text-align:left;width:100%;border-collapse:collapse;padding:3px 3px 3px 3px">

<tr style="text-align:center;font-weight:bold;background:#9CBCE2">

<td>Isabela</td>

</tr>

<tr>

<td>

<table style="font-family:Arial,Verdana,Times;font-size:12px;text-align:left;width:100%;border-spacing:0px; padding:3px 3px 3px 3px">

<tr>

<td>FID</td>

<td>11</td>

</tr>

<tr bgcolor="#D4E4F3">

<td>OID_</td>

<td>0</td>

</tr>

<tr>

<td>nodos</td>

<td>102</td>

</tr>

<tr bgcolor="#D4E4F3">

<td>area_ha</td>

<td>0.0406</td>

</tr>

<tr>

<td>area_m</td>

<td>405.7287</td>

</tr>

<tr bgcolor="#D4E4F3">

<td>island</td>

<td>Isabela</td>

</tr>

<tr>

<td>perimetro</td>

<td>103.8704</td>

</tr>

<tr bgcolor="#D4E4F3">

<td>source</td>

<td>Charles Darwin Foundation, 2018</td>

</tr>

</table>

</td>

</tr>

</table>

</body>

</html>]]></description>
			<styleUrl>#PolyStyle000</styleUrl>
			<MultiGeometry>
				<Polygon>
					<outerBoundaryIs>
						<LinearRing>
							<coordinates>
								-90.98530226399998,-0.9529950489999882,0 -90.98531246199997,-0.9529950489999761,0 -90.98532095999998,-0.9529933499999226,0 -90.98532945799995,-0.9529865519999746,0 -90.98532775899997,-0.9529814539999361,0 -90.98532775899997,-0.9529712579999345,0 -90.98532265999995,-0.9529576619999575,0 -90.98531756099999,-0.9529491649999432,0 -90.98531586099995,-0.9529423679999254,0 -90.98531586099995,-0.9529287729999387,0 -90.98531756099999,-0.9529236739999757,0 -90.98532265999995,-0.9529168769999435,0 -90.98532605899997,-0.952908379999943,0 -90.98533115799997,-0.9528981829999499,0 -90.98533285799994,-0.952887986999947,0 -90.98533455699999,-0.952877790999939,0 -90.98533795699996,-0.9528760909999477,0 -90.98534305599999,-0.9528760909999554,0 -90.98535835199999,-0.9528760909999502,0 -90.98536684999999,-0.9528777909999314,0 -90.98537364899994,-0.9528794899999216,0 -90.98538044699996,-0.9528828889999726,0 -90.98539064499995,-0.9528879869999378,0 -90.98539574399997,-0.9528930849999782,0 -90.98539744399994,-0.9528964839999534,0 -90.98540254299998,-0.9529066809999508,0 -90.98540424199996,-0.9529134779999673,0 -90.98540934099998,-0.9529202759999302,0 -90.98541104099995,-0.9529270729999517,0 -90.98541273999996,-0.9529355699999617,0 -90.98541104099995,-0.9529389689999483,0 -90.98540254299998,-0.9529457669999522,0 -90.98539914299992,-0.9529491649999555,0 -90.98538894599994,-0.9529525639999347,0 -90.98538384699998,-0.9529559629999717,0 -90.98537364899994,-0.9529627609999756,0 -90.98536684999999,-0.9529678589999564,0 -90.98536175099997,-0.9529746559999763,0 -90.98535495299996,-0.9529848529999825,0 -90.98535665199995,-0.9529916499999362,0 -90.98536684999999,-0.9529950489999884,0 -90.98537534800001,-0.9529967489999575,0 -90.98538384699998,-0.9529967489999616,0 -90.98538724599996,-0.9529933499999292,0 -90.98539404399998,-0.9529831529999276,0 -90.98540254299998,-0.952979754999937,0 -90.98540764099994,-0.9529797549999397,0 -90.98541613999998,-0.9529865519999635,0 -90.98542123799996,-0.9529916499999505,0 -90.98542633699998,-0.9529984479999674,0 -90.98543143599994,-0.9530052459999682,0 -90.98543483599997,-0.9530120429999418,0 -90.98543653499996,-0.9530222399999312,0 -90.98544163399998,-0.9530307369999452,0 -90.98544163399998,-0.9530392339999583,0 -90.98544163399998,-0.9530460309999328,0 -90.98544333399997,-0.9530579269999754,0 -90.98544333399997,-0.9530664239999287,0 -90.98544333399997,-0.9530732219999351,0 -90.98544333399997,-0.9530834179999523,0 -90.98543993399994,-0.9530868169999343,0 -90.98543483499998,-0.9530936139999577,0 -90.98543143599994,-0.9531004119999703,0 -90.98542463799998,-0.9531106079999767,0 -90.98542123799996,-0.9531191049999244,0 -90.98541613899994,-0.9531259029999498,0 -90.98541104099995,-0.9531343999999545,0 -90.98540256199999,-0.9531445179999337,0 -90.98540087499997,-0.953151265999965,0 -90.98539919599996,-0.9531630759999474,0 -90.98539750799995,-0.9531681299999398,0 -90.98539582299998,-0.9531748689999579,0 -90.98538905799995,-0.9531832599999516,0 -90.98538399099994,-0.9531916559999395,0 -90.98537722399999,-0.9531949819999527,0 -90.98537043899995,-0.9531881989999571,0 -90.98536533999999,-0.9531780539999838,0 -90.98535854599999,-0.9531678979999453,0 -90.98535175999997,-0.9531611129999681,0 -90.98534496499997,-0.953150953999964,0 -90.98532462199997,-0.9531475319999387,0 -90.98531444299994,-0.953147531999945,0 -90.98530765799995,-0.9531475319999543,0 -90.98529578299997,-0.9531475319999465,0 -90.98528898399997,-0.9531441579999336,0 -90.98528385999998,-0.9531357209999678,0 -90.98528044499994,-0.953130656999974,0 -90.98527871999994,-0.9531239039999295,0 -90.98527528199998,-0.9531137689999627,0 -90.98526844599996,-0.9531036299999227,0 -90.98526163799994,-0.953100249999978,0 -90.98525990899998,-0.9530934869999288,0 -90.98526661999996,-0.9530748779999375,0 -90.98527339499998,-0.9530698009999626,0 -90.98527847899997,-0.9530664149999655,0 -90.98527846899998,-0.9530579269999694,0 -90.98527846899998,-0.9530477299999866,0 -90.98527846899998,-0.9530426319999492,0 -90.98527846899998,-0.9530341349999338,0 -90.98528186899993,-0.953027337999977,0 -90.98528696699998,-0.9530171409999686,0 -90.98528866699996,-0.9530171409999827,0 -90.98530226399998,-0.9529950489999882,0 
							</coordinates>
						</LinearRing>
					</outerBoundaryIs>
				</Polygon>
			</MultiGeometry>
		</Placemark>
		<Placemark id="ID_00012">
			<name>Isabela</name>
			<Snippet maxLines="0"></Snippet>
			<description><![CDATA[<html xmlns:fo="http://www.w3.org/1999/XSL/Format" xmlns:msxsl="urn:schemas-microsoft-com:xslt">

<head>

<META http-equiv="Content-Type" content="text/html">

<meta http-equiv="content-type" content="text/html; charset=UTF-8">

</head>

<body style="margin:0px 0px 0px 0px;overflow:auto;background:#FFFFFF;">

<table style="font-family:Arial,Verdana,Times;font-size:12px;text-align:left;width:100%;border-collapse:collapse;padding:3px 3px 3px 3px">

<tr style="text-align:center;font-weight:bold;background:#9CBCE2">

<td>Isabela</td>

</tr>

<tr>

<td>

<table style="font-family:Arial,Verdana,Times;font-size:12px;text-align:left;width:100%;border-spacing:0px; padding:3px 3px 3px 3px">

<tr>

<td>FID</td>

<td>12</td>

</tr>

<tr bgcolor="#D4E4F3">

<td>OID_</td>

<td>0</td>

</tr>

<tr>

<td>nodos</td>

<td>44</td>

</tr>

<tr bgcolor="#D4E4F3">

<td>area_ha</td>

<td>0.0144</td>

</tr>

<tr>

<td>area_m</td>

<td>144.2295</td>

</tr>

<tr bgcolor="#D4E4F3">

<td>island</td>

<td>Isabela</td>

</tr>

<tr>

<td>perimetro</td>

<td>45.7067</td>

</tr>

<tr bgcolor="#D4E4F3">

<td>source</td>

<td>Charles Darwin Foundation, 2018</td>

</tr>

</table>

</td>

</tr>

</table>

</body>

</html>]]></description>
			<styleUrl>#PolyStyle000</styleUrl>
			<MultiGeometry>
				<Polygon>
					<outerBoundaryIs>
						<LinearRing>
							<coordinates>
								-90.98525467499997,-0.9526959549999629,0 -90.98525637399997,-0.9526908569999317,0 -90.98526317299996,-0.9526857589999547,0 -90.98526997199997,-0.952685758999958,0 -90.98528186899993,-0.9526857589999702,0 -90.98528696799995,-0.9526857589999676,0 -90.98529376599998,-0.9526891569999481,0 -90.98530056499999,-0.952695954999965,0 -90.98530736299995,-0.9526976539999632,0 -90.98531416199995,-0.952695954999963,0 -90.98532096099996,-0.9526959549999753,0 -90.98532945899996,-0.9526959549999678,0 -90.98533285799994,-0.9527010529999339,0 -90.98533455799998,-0.952714647999921,0 -90.98533795699996,-0.9527282439999509,0 -90.98534135599995,-0.9527350409999295,0 -90.98534135599995,-0.9527401389999542,0 -90.98534475499997,-0.9527520349999445,0 -90.98534475499997,-0.9527639309999364,0 -90.98534475499997,-0.9527741269999381,0 -90.98534305599999,-0.9527826239999493,0 -90.98533625699996,-0.9527894219999584,0 -90.98532605899997,-0.9527928209999537,0 -90.98531586199994,-0.9527996179999763,0 -90.98530736299995,-0.9528013179999628,0 -90.98529886499995,-0.9528013179999516,0 -90.98529206699999,-0.9528013179999577,0 -90.98528016899996,-0.9528013179999577,0 -90.98527337099995,-0.9527996179999781,0 -90.98526487299995,-0.9527962189999383,0 -90.98525637399997,-0.9527928209999392,0 -90.98524787599996,-0.9527911209999582,0 -90.98523597899998,-0.9527911209999627,0 -90.98522578099994,-0.9527911209999701,0 -90.98522068199998,-0.9527860229999231,0 -90.98522068199998,-0.952774126999935,0 -90.98522068199998,-0.9527605319999611,0 -90.98522068199998,-0.9527520349999503,0 -90.98522068199998,-0.9527418389999375,0 -90.98522068199998,-0.9527367399999811,0 -90.98522238199995,-0.9527299429999446,0 -90.98522748099998,-0.9527265439999743,0 -90.98524107799995,-0.9527027529999251,0 -90.98524787599996,-0.9527027529999268,0 -90.98525467499997,-0.9526959549999629,0 
							</coordinates>
						</LinearRing>
					</outerBoundaryIs>
				</Polygon>
			</MultiGeometry>
		</Placemark>
		<Placemark id="ID_00013">
			<name>Isabela</name>
			<Snippet maxLines="0"></Snippet>
			<description><![CDATA[<html xmlns:fo="http://www.w3.org/1999/XSL/Format" xmlns:msxsl="urn:schemas-microsoft-com:xslt">

<head>

<META http-equiv="Content-Type" content="text/html">

<meta http-equiv="content-type" content="text/html; charset=UTF-8">

</head>

<body style="margin:0px 0px 0px 0px;overflow:auto;background:#FFFFFF;">

<table style="font-family:Arial,Verdana,Times;font-size:12px;text-align:left;width:100%;border-collapse:collapse;padding:3px 3px 3px 3px">

<tr style="text-align:center;font-weight:bold;background:#9CBCE2">

<td>Isabela</td>

</tr>

<tr>

<td>

<table style="font-family:Arial,Verdana,Times;font-size:12px;text-align:left;width:100%;border-spacing:0px; padding:3px 3px 3px 3px">

<tr>

<td>FID</td>

<td>13</td>

</tr>

<tr bgcolor="#D4E4F3">

<td>OID_</td>

<td>0</td>

</tr>

<tr>

<td>nodos</td>

<td>47</td>

</tr>

<tr bgcolor="#D4E4F3">

<td>area_ha</td>

<td>0.0156</td>

</tr>

<tr>

<td>area_m</td>

<td>156.3217</td>

</tr>

<tr bgcolor="#D4E4F3">

<td>island</td>

<td>Isabela</td>

</tr>

<tr>

<td>perimetro</td>

<td>48.4513</td>

</tr>

<tr bgcolor="#D4E4F3">

<td>source</td>

<td>Charles Darwin Foundation, 2018</td>

</tr>

</table>

</td>

</tr>

</table>

</body>

</html>]]></description>
			<styleUrl>#PolyStyle000</styleUrl>
			<MultiGeometry>
				<Polygon>
					<outerBoundaryIs>
						<LinearRing>
							<coordinates>
								-90.98516799399992,-0.9527197459999595,0 -90.98516459399997,-0.9527146479999227,0 -90.98516119499999,-0.9527078509999631,0 -90.98515439599998,-0.952699353999952,0 -90.98515099699995,-0.9526942549999266,0 -90.985144199,-0.9526908569999402,0 -90.98513400099995,-0.9526857579999798,0 -90.98512890199999,-0.9526823599999253,0 -90.98512720199994,-0.9526738629999698,0 -90.98512550299995,-0.9526653659999628,0 -90.98512550299995,-0.9526602669999501,0 -90.98512550299995,-0.9526500709999427,0 -90.98512720199994,-0.9526415739999253,0 -90.98512720199994,-0.9526313779999739,0 -90.98512380299997,-0.9525990889999367,0 -90.98512720199994,-0.9525871929999364,0 -90.98513060199997,-0.9525837939999654,0 -90.98514079899996,-0.9525786959999273,0 -90.98514759799996,-0.9525735979999522,0 -90.98515779599994,-0.9525684999999298,0 -90.98516459399997,-0.9525684999999208,0 -90.98517479199995,-0.952568499999923,0 -90.98518668999998,-0.9525684999999264,0 -90.98519008899996,-0.9525684999999201,0 -90.98520198599995,-0.9525701989999729,0 -90.98520708499997,-0.9525752969999544,0 -90.98520878499994,-0.9525854939999541,0 -90.98521048399992,-0.9525888929999193,0 -90.98521558299996,-0.9526007879999234,0 -90.98522068199998,-0.9526075859999342,0 -90.98522408099996,-0.9526194819999321,0 -90.98522408099996,-0.9526245799999608,0 -90.98522408099996,-0.9526313779999713,0 -90.98522068199998,-0.9526415739999317,0 -90.98521728299993,-0.9526568689999453,0 -90.98522068199998,-0.9526585679999454,0 -90.98522408099996,-0.9526636659999703,0 -90.98522408099996,-0.952673862999967,0 -90.98522238199995,-0.9526772609999699,0 -90.98522238199995,-0.9526891569999594,0 -90.98522238199995,-0.9526959549999605,0 -90.985218983,-0.9527044519999715,0 -90.98521048399992,-0.952712948999939,0 -90.98520538499997,-0.952718046999962,0 -90.98519518799998,-0.9527214459999438,0 -90.98518498999994,-0.9527248449999709,0 -90.98517649199994,-0.9527248449999722,0 -90.98516799399992,-0.9527197459999595,0 
							</coordinates>
						</LinearRing>
					</outerBoundaryIs>
				</Polygon>
			</MultiGeometry>
		</Placemark>
		<Placemark id="ID_00014">
			<name>Isabela</name>
			<Snippet maxLines="0"></Snippet>
			<description><![CDATA[<html xmlns:fo="http://www.w3.org/1999/XSL/Format" xmlns:msxsl="urn:schemas-microsoft-com:xslt">

<head>

<META http-equiv="Content-Type" content="text/html">

<meta http-equiv="content-type" content="text/html; charset=UTF-8">

</head>

<body style="margin:0px 0px 0px 0px;overflow:auto;background:#FFFFFF;">

<table style="font-family:Arial,Verdana,Times;font-size:12px;text-align:left;width:100%;border-collapse:collapse;padding:3px 3px 3px 3px">

<tr style="text-align:center;font-weight:bold;background:#9CBCE2">

<td>Isabela</td>

</tr>

<tr>

<td>

<table style="font-family:Arial,Verdana,Times;font-size:12px;text-align:left;width:100%;border-spacing:0px; padding:3px 3px 3px 3px">

<tr>

<td>FID</td>

<td>14</td>

</tr>

<tr bgcolor="#D4E4F3">

<td>OID_</td>

<td>0</td>

</tr>

<tr>

<td>nodos</td>

<td>23</td>

</tr>

<tr bgcolor="#D4E4F3">

<td>area_ha</td>

<td>0.0034</td>

</tr>

<tr>

<td>area_m</td>

<td>33.7503</td>

</tr>

<tr bgcolor="#D4E4F3">

<td>island</td>

<td>Isabela</td>

</tr>

<tr>

<td>perimetro</td>

<td>22.8123</td>

</tr>

<tr bgcolor="#D4E4F3">

<td>source</td>

<td>Charles Darwin Foundation, 2018</td>

</tr>

</table>

</td>

</tr>

</table>

</body>

</html>]]></description>
			<styleUrl>#PolyStyle000</styleUrl>
			<MultiGeometry>
				<Polygon>
					<outerBoundaryIs>
						<LinearRing>
							<coordinates>
								-90.98506771499997,-0.9525617019999653,0 -90.98506431599998,-0.9525566039999326,0 -90.98506601499996,-0.952532811999957,0 -90.98506941499994,-0.9525243149999434,0 -90.98507111399992,-0.9525209159999639,0 -90.98507451399996,-0.9525090209999733,0 -90.98508131199998,-0.952503921999952,0 -90.98509320999993,-0.9525039219999413,0 -90.98510000799996,-0.9525039219999409,0 -90.98511020599995,-0.9525039219999482,0 -90.98511700499995,-0.9525056219999355,0 -90.985122103,-0.9525141189999408,0 -90.98512380299997,-0.9525226159999471,0 -90.98512380299997,-0.9525294129999857,0 -90.985122103,-0.9525362109999371,0 -90.98511870399995,-0.9525447079999503,0 -90.98511020599995,-0.952546406999947,0 -90.98510170799995,-0.9525498059999773,0 -90.98509660899998,-0.9525549039999464,0 -90.98508980999998,-0.9525583029999392,0 -90.98508471099996,-0.952561701999965,0 -90.98507791299996,-0.9525667999999357,0 -90.98506771499997,-0.9525684999999278,0 -90.98506771499997,-0.9525617019999653,0 
							</coordinates>
						</LinearRing>
					</outerBoundaryIs>
				</Polygon>
			</MultiGeometry>
		</Placemark>
		<Placemark id="ID_00015">
			<name>Isabela</name>
			<Snippet maxLines="0"></Snippet>
			<description><![CDATA[<html xmlns:fo="http://www.w3.org/1999/XSL/Format" xmlns:msxsl="urn:schemas-microsoft-com:xslt">

<head>

<META http-equiv="Content-Type" content="text/html">

<meta http-equiv="content-type" content="text/html; charset=UTF-8">

</head>

<body style="margin:0px 0px 0px 0px;overflow:auto;background:#FFFFFF;">

<table style="font-family:Arial,Verdana,Times;font-size:12px;text-align:left;width:100%;border-collapse:collapse;padding:3px 3px 3px 3px">

<tr style="text-align:center;font-weight:bold;background:#9CBCE2">

<td>Isabela</td>

</tr>

<tr>

<td>

<table style="font-family:Arial,Verdana,Times;font-size:12px;text-align:left;width:100%;border-spacing:0px; padding:3px 3px 3px 3px">

<tr>

<td>FID</td>

<td>15</td>

</tr>

<tr bgcolor="#D4E4F3">

<td>OID_</td>

<td>0</td>

</tr>

<tr>

<td>nodos</td>

<td>55</td>

</tr>

<tr bgcolor="#D4E4F3">

<td>area_ha</td>

<td>0.0228</td>

</tr>

<tr>

<td>area_m</td>

<td>227.7914</td>

</tr>

<tr bgcolor="#D4E4F3">

<td>island</td>

<td>Isabela</td>

</tr>

<tr>

<td>perimetro</td>

<td>57.7517</td>

</tr>

<tr bgcolor="#D4E4F3">

<td>source</td>

<td>Charles Darwin Foundation, 2018</td>

</tr>

</table>

</td>

</tr>

</table>

</body>

</html>]]></description>
			<styleUrl>#PolyStyle000</styleUrl>
			<MultiGeometry>
				<Polygon>
					<outerBoundaryIs>
						<LinearRing>
							<coordinates>
								-90.98452212899997,-0.9523441759999379,0 -90.98453912599996,-0.9523390779999624,0 -90.98455102299994,-0.952337378999979,0 -90.98455782199994,-0.9523356789999278,0 -90.98456462099995,-0.9523356789999321,0 -90.98457311899995,-0.9523356789999316,0 -90.98458331699999,-0.9523390779999581,0 -90.98458841599995,-0.9523441759999437,0 -90.98459351499997,-0.9523509739999497,0 -90.98459691399997,-0.9523594709999621,0 -90.98459691399997,-0.952367967999982,0 -90.98460031399998,-0.9523798639999724,0 -90.98460201299996,-0.9523883609999747,0 -90.98460371299996,-0.9523951589999281,0 -90.98460371299996,-0.9524070549999851,0 -90.98460371299996,-0.9524206499999716,0 -90.98459861399994,-0.9524325459999591,0 -90.98459351499997,-0.9524393429999887,0 -90.98459011599994,-0.9524461409999401,0 -90.98458501699997,-0.9524495399999742,0 -90.98457821799997,-0.9524597359999756,0 -90.98457481899999,-0.9524648339999472,0 -90.98456971999997,-0.9524767299999413,0 -90.98456462099995,-0.9524852269999499,0 -90.98456122199997,-0.9524869269999406,0 -90.98454592499996,-0.9524801289999731,0 -90.98454422499998,-0.9524750309999552,0 -90.98453572699998,-0.9524733309999595,0 -90.98452212999997,-0.9524699319999294,0 -90.98451363099997,-0.9524699319999236,0 -90.98450683299996,-0.9524699319999269,0 -90.98449833499996,-0.9524699319999334,0 -90.98448643699999,-0.9524716319999743,0 -90.98447623899995,-0.9524716319999753,0 -90.98446774099995,-0.9524699319999334,0 -90.98446094199994,-0.9524631339999701,0 -90.98445584299998,-0.9524580359999417,0 -90.98445414399998,-0.9524478399999329,0 -90.98445074399996,-0.952441041999981,0 -90.98444904499996,-0.9524308459999682,0 -90.98444904499996,-0.9524206489999749,0 -90.98444904499996,-0.9524121519999591,0 -90.98444904499996,-0.9524019559999565,0 -90.98444904499996,-0.9523934589999569,0 -90.98445074399996,-0.9523849619999433,0 -90.98445414299994,-0.9523713659999602,0 -90.98445414299994,-0.9523696669999684,0 -90.98447453899996,-0.9523594709999641,0 -90.98447793799994,-0.9523526729999565,0 -90.98448303699998,-0.9523458749999297,0 -90.98448473699995,-0.9523424759999519,0 -90.98449663499997,-0.9523356789999348,0 -90.98450343299999,-0.9523356789999268,0 -90.98451193099999,-0.9523390779999738,0 -90.98451872999999,-0.9523441759999359,0 -90.98452212899997,-0.9523441759999379,0 
							</coordinates>
						</LinearRing>
					</outerBoundaryIs>
				</Polygon>
			</MultiGeometry>
		</Placemark>
		<Placemark id="ID_00016">
			<name>Isabela</name>
			<Snippet maxLines="0"></Snippet>
			<description><![CDATA[<html xmlns:fo="http://www.w3.org/1999/XSL/Format" xmlns:msxsl="urn:schemas-microsoft-com:xslt">

<head>

<META http-equiv="Content-Type" content="text/html">

<meta http-equiv="content-type" content="text/html; charset=UTF-8">

</head>

<body style="margin:0px 0px 0px 0px;overflow:auto;background:#FFFFFF;">

<table style="font-family:Arial,Verdana,Times;font-size:12px;text-align:left;width:100%;border-collapse:collapse;padding:3px 3px 3px 3px">

<tr style="text-align:center;font-weight:bold;background:#9CBCE2">

<td>Isabela</td>

</tr>

<tr>

<td>

<table style="font-family:Arial,Verdana,Times;font-size:12px;text-align:left;width:100%;border-spacing:0px; padding:3px 3px 3px 3px">

<tr>

<td>FID</td>

<td>16</td>

</tr>

<tr bgcolor="#D4E4F3">

<td>OID_</td>

<td>0</td>

</tr>

<tr>

<td>nodos</td>

<td>45</td>

</tr>

<tr bgcolor="#D4E4F3">

<td>area_ha</td>

<td>0.0109</td>

</tr>

<tr>

<td>area_m</td>

<td>108.6975</td>

</tr>

<tr bgcolor="#D4E4F3">

<td>island</td>

<td>Isabela</td>

</tr>

<tr>

<td>perimetro</td>

<td>45.4264</td>

</tr>

<tr bgcolor="#D4E4F3">

<td>source</td>

<td>Charles Darwin Foundation, 2018</td>

</tr>

</table>

</td>

</tr>

</table>

</body>

</html>]]></description>
			<styleUrl>#PolyStyle000</styleUrl>
			<MultiGeometry>
				<Polygon>
					<outerBoundaryIs>
						<LinearRing>
							<coordinates>
								-90.98542339599997,-0.9535383309999519,0 -90.98541163099998,-0.9535366869999362,0 -90.98540657799998,-0.9535316339999433,0 -90.98540654799996,-0.9535214849999584,0 -90.98540652299994,-0.9535130239999615,0 -90.98540651299999,-0.9535096389999536,0 -90.98540817299994,-0.9535028589999627,0 -90.985418231,-0.9534926449999335,0 -90.98542494599997,-0.9534875259999498,0 -90.98542998999994,-0.9534858049999528,0 -90.98543840599996,-0.9534857609999691,0 -90.98544850999998,-0.9534857089999506,0 -90.98545187499998,-0.9534839949999456,0 -90.98547715999995,-0.9534838629999658,0 -90.98548728399999,-0.9534855079999699,0 -90.98549234999997,-0.9534888769999237,0 -90.98549910699995,-0.9534956339999769,0 -90.98549911599997,-0.9535058159999568,0 -90.98549912199997,-0.9535126019999363,0 -90.98549913199997,-0.9535244719999674,0 -90.98549914099999,-0.9535346409999786,0 -90.98549914999995,-0.9535448049999776,0 -90.985499158,-0.9535532719999601,0 -90.98549748099997,-0.9535634329999499,0 -90.98549412099999,-0.953573593999975,0 -90.98549076399996,-0.9535837489999658,0 -90.98548740999996,-0.9535955879999293,0 -90.98548405799994,-0.9536074179999254,0 -90.98548069799995,-0.9536108019999586,0 -90.98547229999997,-0.9536175699999557,0 -90.985467257,-0.9536175809999509,0 -90.98545885499999,-0.9536175999999663,0 -90.98544709799997,-0.9536176249999403,0 -90.98543701699998,-0.9536142749999454,0 -90.98543364899997,-0.9536092249999777,0 -90.98543195399999,-0.9536024829999333,0 -90.98543193799999,-0.9535957359999553,0 -90.98543862799994,-0.9535839029999884,0 -90.98544365699996,-0.9535788219999479,0 -90.98544699999998,-0.9535703649999584,0 -90.985445305,-0.9535636109999297,0 -90.98544192499998,-0.9535551699999636,0 -90.98544022499999,-0.9535467219999416,0 -90.98543516599996,-0.9535399759999423,0 -90.98543012299996,-0.9535399949999784,0 -90.98542339599997,-0.9535383309999519,0 
							</coordinates>
						</LinearRing>
					</outerBoundaryIs>
				</Polygon>
			</MultiGeometry>
		</Placemark>
		<Placemark id="ID_00017">
			<name>Isabela</name>
			<Snippet maxLines="0"></Snippet>
			<description><![CDATA[<html xmlns:fo="http://www.w3.org/1999/XSL/Format" xmlns:msxsl="urn:schemas-microsoft-com:xslt">

<head>

<META http-equiv="Content-Type" content="text/html">

<meta http-equiv="content-type" content="text/html; charset=UTF-8">

</head>

<body style="margin:0px 0px 0px 0px;overflow:auto;background:#FFFFFF;">

<table style="font-family:Arial,Verdana,Times;font-size:12px;text-align:left;width:100%;border-collapse:collapse;padding:3px 3px 3px 3px">

<tr style="text-align:center;font-weight:bold;background:#9CBCE2">

<td>Isabela</td>

</tr>

<tr>

<td>

<table style="font-family:Arial,Verdana,Times;font-size:12px;text-align:left;width:100%;border-spacing:0px; padding:3px 3px 3px 3px">

<tr>

<td>FID</td>

<td>17</td>

</tr>

<tr bgcolor="#D4E4F3">

<td>OID_</td>

<td>0</td>

</tr>

<tr>

<td>nodos</td>

<td>26</td>

</tr>

<tr bgcolor="#D4E4F3">

<td>area_ha</td>

<td>0.0071</td>

</tr>

<tr>

<td>area_m</td>

<td>70.6129</td>

</tr>

<tr bgcolor="#D4E4F3">

<td>island</td>

<td>Isabela</td>

</tr>

<tr>

<td>perimetro</td>

<td>32.4752</td>

</tr>

<tr bgcolor="#D4E4F3">

<td>source</td>

<td>Charles Darwin Foundation, 2018</td>

</tr>

</table>

</td>

</tr>

</table>

</body>

</html>]]></description>
			<styleUrl>#PolyStyle000</styleUrl>
			<MultiGeometry>
				<Polygon>
					<outerBoundaryIs>
						<LinearRing>
							<coordinates>
								-90.98397036299998,-0.952854927999959,0 -90.98398056099997,-0.9528464309999485,0 -90.98398905899995,-0.9528413329999859,0 -90.98399755699995,-0.9528362339999568,0 -90.98400095699998,-0.9528328359999775,0 -90.98401285399996,-0.9528311359999304,0 -90.98402135199996,-0.9528311359999304,0 -90.98402984999996,-0.9528311359999262,0 -90.98403834899995,-0.9528362339999609,0 -90.98404004799995,-0.9528379339999515,0 -90.98404004799995,-0.9528498299999298,0 -90.98404174799998,-0.9528532279999868,0 -90.98404174799998,-0.9528634249999675,0 -90.98404004799995,-0.9528736209999769,0 -90.98404004799995,-0.9528787189999571,0 -90.98403834899995,-0.9528906149999522,0 -90.98403664899996,-0.9528991119999553,0 -90.98402984999996,-0.9529059099999706,0 -90.98402305199994,-0.9529093089999448,0 -90.98401115399997,-0.9529144069999722,0 -90.98400265599997,-0.9529144069999808,0 -90.98399075899995,-0.9529178059999638,0 -90.98398056099997,-0.952917805999967,0 -90.98397036299998,-0.9529178059999564,0 -90.98395846599999,-0.9529178049999756,0 -90.98395506599997,-0.9529178059999672,0 -90.98397036299998,-0.952854927999959,0 
							</coordinates>
						</LinearRing>
					</outerBoundaryIs>
				</Polygon>
			</MultiGeometry>
		</Placemark>
		<Placemark id="ID_00018">
			<name>Isabela</name>
			<Snippet maxLines="0"></Snippet>
			<description><![CDATA[<html xmlns:fo="http://www.w3.org/1999/XSL/Format" xmlns:msxsl="urn:schemas-microsoft-com:xslt">

<head>

<META http-equiv="Content-Type" content="text/html">

<meta http-equiv="content-type" content="text/html; charset=UTF-8">

</head>

<body style="margin:0px 0px 0px 0px;overflow:auto;background:#FFFFFF;">

<table style="font-family:Arial,Verdana,Times;font-size:12px;text-align:left;width:100%;border-collapse:collapse;padding:3px 3px 3px 3px">

<tr style="text-align:center;font-weight:bold;background:#9CBCE2">

<td>Isabela</td>

</tr>

<tr>

<td>

<table style="font-family:Arial,Verdana,Times;font-size:12px;text-align:left;width:100%;border-spacing:0px; padding:3px 3px 3px 3px">

<tr>

<td>FID</td>

<td>18</td>

</tr>

<tr bgcolor="#D4E4F3">

<td>OID_</td>

<td>0</td>

</tr>

<tr>

<td>nodos</td>

<td>144</td>

</tr>

<tr bgcolor="#D4E4F3">

<td>area_ha</td>

<td>0.1624</td>

</tr>

<tr>

<td>area_m</td>

<td>1623.9347</td>

</tr>

<tr bgcolor="#D4E4F3">

<td>island</td>

<td>Isabela</td>

</tr>

<tr>

<td>perimetro</td>

<td>216.7327</td>

</tr>

<tr bgcolor="#D4E4F3">

<td>source</td>

<td>Charles Darwin Foundation, 2018</td>

</tr>

</table>

</td>

</tr>

</table>

</body>

</html>]]></description>
			<styleUrl>#PolyStyle000</styleUrl>
			<MultiGeometry>
				<Polygon>
					<outerBoundaryIs>
						<LinearRing>
							<coordinates>
								-90.98342527099999,-0.9521880809999754,0 -90.98346063499997,-0.95216686499992,0 -90.98347242299997,-0.9521645069999605,0 -90.98348892599995,-0.952162149999939,0 -90.98349835699997,-0.9521621489999395,0 -90.98351721799997,-0.9521621489999457,0 -90.98352193299996,-0.9521621489999395,0 -90.98354550899995,-0.9521621489999452,0 -90.98355965499997,-0.9521668629999469,0 -90.98357379999997,-0.952171576999939,0 -90.98359030399996,-0.9521786489999542,0 -90.98360209199996,-0.9521833629999658,0 -90.98361859499995,-0.952188077999949,0 -90.98363274099997,-0.9521904349999782,0 -90.98364217099999,-0.9521880769999608,0 -90.98365395899998,-0.9521833629999582,0 -90.98366103199999,-0.952195148999968,0 -90.98366810499994,-0.9522022209999305,0 -90.98367989299999,-0.9522045779999609,0 -90.98369639599997,-0.9522045779999707,0 -90.98370818399997,-0.9521998629999711,0 -90.98371761499999,-0.9521880759999635,0 -90.98372232999998,-0.9521762899999475,0 -90.98372940199994,-0.9521692179999348,0 -90.98373411799997,-0.9521692179999421,0 -90.98374590599997,-0.9521692179999333,0 -90.98376476699997,-0.9521692169999442,0 -90.98378126999997,-0.9521739319999436,0 -90.98379777299992,-0.9521927899999769,0 -90.98379777399998,-0.9522022189999512,0 -90.98379305799996,-0.9522116479999493,0 -90.98378834299996,-0.9522210769999356,0 -90.98378834399995,-0.952237577999941,0 -90.98379070099998,-0.9522493649999462,0 -90.98378834399995,-0.9522682229999678,0 -90.98378834399995,-0.9522729369999807,0 -90.98379305999998,-0.9522894379999727,0 -90.98379777499997,-0.9523035819999579,0 -90.98380484799998,-0.9523177249999443,0 -90.98380956299997,-0.9523295119999506,0 -90.98381427899996,-0.9523389409999411,0 -90.98381899399999,-0.9523507269999544,0 -90.98381899399999,-0.9523648709999343,0 -90.98380720599995,-0.9523742999999696,0 -90.98380484899997,-0.9523813719999399,0 -90.98380956399996,-0.95239551599997,0 -90.98380484899997,-0.9524073019999215,0 -90.98379306099997,-0.9524073019999315,0 -90.98378598899996,-0.9524073029999658,0 -90.98377184299994,-0.9523978739999262,0 -90.98377184299994,-0.9523813729999839,0 -90.98377655699994,-0.9523554419999348,0 -90.98376948399995,-0.9523483709999762,0 -90.98375533899997,-0.9523483709999777,0 -90.98374355099998,-0.9523507279999421,0 -90.98373176299998,-0.9523648719999762,0 -90.98372940599994,-0.9523790159999594,0 -90.98373176299998,-0.952393159999923,0 -90.98374119399995,-0.9524002309999535,0 -90.98375062399998,-0.9524096599999394,0 -90.98376005499995,-0.9524143749999302,0 -90.98376948499998,-0.9524214459999612,0 -90.98377184299994,-0.9524285179999775,0 -90.98376948599996,-0.9524403049999195,0 -90.98376005499995,-0.9524473769999374,0 -90.98374591,-0.9524520909999464,0 -90.983727049,-0.9524497339999699,0 -90.98371761799994,-0.9524426629999447,0 -90.98371290299998,-0.9524473769999498,0 -90.98370818799999,-0.9524638779999386,0 -90.98370583099995,-0.9524756649999587,0 -90.98370583099995,-0.9524850939999396,0 -90.98370583099995,-0.9524945229999199,0 -90.98370583099995,-0.9525086669999611,0 -90.98370583199993,-0.952520452999983,0 -90.98370347399998,-0.9525251679999741,0 -90.98369875899992,-0.9525416689999735,0 -90.98367754099996,-0.9525534559999762,0 -90.98366103799998,-0.9525534559999707,0 -90.98365396499997,-0.9525534559999772,0 -90.98364217699998,-0.9525581709999598,0 -90.98362567399994,-0.9525605279999307,0 -90.98360681299994,-0.9525675999999592,0 -90.98359738199997,-0.9525723149999368,0 -90.98358559399998,-0.9525746719999668,0 -90.98357380599998,-0.9525723149999351,0 -90.98356437599993,-0.9525699579999615,0 -90.98355258799994,-0.9525699579999766,0 -90.98353844199993,-0.952569958999963,0 -90.98352901199998,-0.9525699589999606,0 -90.98350543599997,-0.9525628869999413,0 -90.98350071999995,-0.9525605299999728,0 -90.98348421699996,-0.9525534579999574,0 -90.98346771399997,-0.9525463869999298,0 -90.98346064099997,-0.9525416719999357,0 -90.98344649499995,-0.9525322429999503,0 -90.98343234899994,-0.9525228149999436,0 -90.98342056099995,-0.9525180999999611,0 -90.98340405799996,-0.9525157429999422,0 -90.98339226999997,-0.9525110289999367,0 -90.98338283899994,-0.9525063139999465,0 -90.98337340899997,-0.952503956999973,0 -90.98336397799994,-0.9524992429999846,0 -90.98334511699994,-0.9524921709999571,0 -90.98332861399996,-0.9524874569999663,0 -90.98331682599996,-0.9524803849999501,0 -90.98330503799997,-0.9524756709999521,0 -90.98329324999997,-0.9524709559999576,0 -90.98329324999997,-0.9524591699999411,0 -90.98330032199999,-0.9524520979999825,0 -90.98331210999999,-0.9524497409999525,0 -90.98332625599994,-0.9524450259999608,0 -90.98334511599994,-0.9524308819999325,0 -90.98335454699999,-0.9524261669999353,0 -90.98335926199998,-0.9524238099999695,0 -90.98336869199994,-0.9524238099999756,0 -90.98338047999994,-0.9524238089999261,0 -90.98340169899996,-0.9524332379999728,0 -90.98341112999997,-0.9524403099999305,0 -90.98342055999996,-0.9524520959999425,0 -90.98342763299996,-0.9524615249999355,0 -90.98342999099997,-0.952445023999932,0 -90.98343706299994,-0.9524238089999274,0 -90.98344413599995,-0.9524073079999723,0 -90.98344413599995,-0.9524025929999308,0 -90.98343706299994,-0.9523884489999572,0 -90.98343234699996,-0.9523766629999373,0 -90.98343234699996,-0.9523695909999793,0 -90.98343234699996,-0.952360161999937,0 -90.98343470399998,-0.9523507329999478,0 -90.98343706199995,-0.9523413039999621,0 -90.98343941899998,-0.9523295169999455,0 -90.98344649199999,-0.9523130159999453,0 -90.98344884899996,-0.952298872999962,0 -90.98345356399994,-0.9522823719999559,0 -90.98345592199996,-0.9522682279999855,0 -90.98345592099997,-0.9522611559999715,0 -90.98345827899999,-0.9522517269999822,0 -90.98346063599998,-0.9522352259999783,0 -90.98345827899999,-0.9522281539999509,0 -90.98344177499996,-0.9522257969999328,0 -90.98342762899996,-0.9522163679999316,0 -90.98342527199998,-0.9522069389999428,0 -90.98342527199998,-0.9521951519999509,0 -90.98342527099999,-0.9521880809999754,0 
							</coordinates>
						</LinearRing>
					</outerBoundaryIs>
				</Polygon>
			</MultiGeometry>
		</Placemark>
		<Placemark id="ID_00019">
			<name>Isabela</name>
			<Snippet maxLines="0"></Snippet>
			<description><![CDATA[<html xmlns:fo="http://www.w3.org/1999/XSL/Format" xmlns:msxsl="urn:schemas-microsoft-com:xslt">

<head>

<META http-equiv="Content-Type" content="text/html">

<meta http-equiv="content-type" content="text/html; charset=UTF-8">

</head>

<body style="margin:0px 0px 0px 0px;overflow:auto;background:#FFFFFF;">

<table style="font-family:Arial,Verdana,Times;font-size:12px;text-align:left;width:100%;border-collapse:collapse;padding:3px 3px 3px 3px">

<tr style="text-align:center;font-weight:bold;background:#9CBCE2">

<td>Isabela</td>

</tr>

<tr>

<td>

<table style="font-family:Arial,Verdana,Times;font-size:12px;text-align:left;width:100%;border-spacing:0px; padding:3px 3px 3px 3px">

<tr>

<td>FID</td>

<td>19</td>

</tr>

<tr bgcolor="#D4E4F3">

<td>OID_</td>

<td>0</td>

</tr>

<tr>

<td>nodos</td>

<td>86</td>

</tr>

<tr bgcolor="#D4E4F3">

<td>area_ha</td>

<td>0.0501</td>

</tr>

<tr>

<td>area_m</td>

<td>500.701</td>

</tr>

<tr bgcolor="#D4E4F3">

<td>island</td>

<td>Isabela</td>

</tr>

<tr>

<td>perimetro</td>

<td>122.2238</td>

</tr>

<tr bgcolor="#D4E4F3">

<td>source</td>

<td>Charles Darwin Foundation, 2018</td>

</tr>

</table>

</td>

</tr>

</table>

</body>

</html>]]></description>
			<styleUrl>#PolyStyle000</styleUrl>
			<MultiGeometry>
				<Polygon>
					<outerBoundaryIs>
						<LinearRing>
							<coordinates>
								-90.98323901999997,-0.95218572599992,0 -90.98323901999997,-0.9521692249999735,0 -90.98324373499997,-0.9521574389999572,0 -90.98324373499997,-0.9521503669999407,0 -90.98324844999996,-0.9521409369999753,0 -90.98324844999996,-0.9521267939999747,0 -90.98324844999996,-0.9521173649999319,0 -90.98324844999996,-0.9521150069999701,0 -90.98325787999994,-0.952100863999929,0 -90.98327202499998,-0.9520937909999248,0 -90.98328617099998,-0.9520867189999643,0 -90.98329560099994,-0.9520867189999583,0 -90.98330503199999,-0.9520890759999285,0 -90.98331917799999,-0.9520985049999798,0 -90.98332153599995,-0.9521102919999277,0 -90.98332389299999,-0.9521197209999717,0 -90.98332860899996,-0.9521362219999794,0 -90.98333568199996,-0.9521456509999612,0 -90.98334746999996,-0.9521597939999489,0 -90.98335690099998,-0.9521692229999461,0 -90.98336397299994,-0.9521715809999639,0 -90.98337576199998,-0.9521810099999429,0 -90.98338519199996,-0.9521904379999402,0 -90.98338754999998,-0.9521951529999264,0 -90.98338754999998,-0.952211653999938,0 -90.98338519299995,-0.9522234399999476,0 -90.98338519299995,-0.9522257979999734,0 -90.98336868899997,-0.9522234409999522,0 -90.98335218599999,-0.9522234409999523,0 -90.98334511299998,-0.952230512999957,0 -90.98333804099998,-0.9522517289999615,0 -90.98333804099998,-0.9522635149999632,0 -90.98334511399999,-0.9522729439999584,0 -90.98335454499994,-0.952275300999921,0 -90.98336868999995,-0.9522800149999315,0 -90.98337340599994,-0.9522823729999422,0 -90.98337340599994,-0.952294158999964,0 -90.98337340599994,-0.9523083029999414,0 -90.98336869099995,-0.9523200889999591,0 -90.98335690299996,-0.9523295189999247,0 -90.98334275799992,-0.9523483769999682,0 -90.98333332699997,-0.9523554489999233,0 -90.98332153899997,-0.9523625209999426,0 -90.98331446699997,-0.9523743079999463,0 -90.98330739399997,-0.9523837369999385,0 -90.98330503699998,-0.9523860939999674,0 -90.98329796399997,-0.9524002379999375,0 -90.98328381799996,-0.9524025949999602,0 -90.98327202999997,-0.9523955239999353,0 -90.98326024199997,-0.9523860949999461,0 -90.98325316899997,-0.9523790229999402,0 -90.98324609599996,-0.952364878999962,0 -90.98324138099997,-0.9523483779999504,0 -90.98324137999997,-0.9523295199999848,0 -90.98324137999997,-0.9523153769999421,0 -90.98322959199997,-0.9523059479999494,0 -90.98321308899995,-0.9523153769999306,0 -90.98320601599994,-0.9523130199999592,0 -90.98320601599994,-0.9522941609999402,0 -90.98320129999995,-0.952280017999953,0 -90.98319422699994,-0.9522635169999473,0 -90.98318715399995,-0.9522446589999712,0 -90.98318243799997,-0.9522305149999358,0 -90.98318243799997,-0.9522140139999308,0 -90.98318479599999,-0.9522045849999526,0 -90.98318479599999,-0.9522022279999746,0 -90.98318007999995,-0.9521880839999426,0 -90.98317536499997,-0.9521739399999682,0 -90.98316829199996,-0.9521668689999405,0 -90.98316593399994,-0.9521645109999792,0 -90.98314943099996,-0.9521550829999771,0 -90.983144715,-0.9521503679999283,0 -90.983144715,-0.9521432959999741,0 -90.98314707299994,-0.9521267949999681,0 -90.98315414499994,-0.9521150089999534,0 -90.98316593299995,-0.9521150079999595,0 -90.98317772099995,-0.9521150079999663,0 -90.98318479399995,-0.9521173649999332,0 -90.98319658299994,-0.9521315089999691,0 -90.98319658299994,-0.9521362239999527,0 -90.98320129799997,-0.9521503669999512,0 -90.98320601399996,-0.9521645109999817,0 -90.98320365599994,-0.9521762969999454,0 -90.98320837199998,-0.9521880839999365,0 -90.98321780199996,-0.9521880839999447,0 -90.98323430499995,-0.9521904409999632,0 -90.98323901999997,-0.95218572599992,0 
							</coordinates>
						</LinearRing>
					</outerBoundaryIs>
				</Polygon>
			</MultiGeometry>
		</Placemark>
		<Placemark id="ID_00020">
			<name>Isabela</name>
			<Snippet maxLines="0"></Snippet>
			<description><![CDATA[<html xmlns:fo="http://www.w3.org/1999/XSL/Format" xmlns:msxsl="urn:schemas-microsoft-com:xslt">

<head>

<META http-equiv="Content-Type" content="text/html">

<meta http-equiv="content-type" content="text/html; charset=UTF-8">

</head>

<body style="margin:0px 0px 0px 0px;overflow:auto;background:#FFFFFF;">

<table style="font-family:Arial,Verdana,Times;font-size:12px;text-align:left;width:100%;border-collapse:collapse;padding:3px 3px 3px 3px">

<tr style="text-align:center;font-weight:bold;background:#9CBCE2">

<td>Isabela</td>

</tr>

<tr>

<td>

<table style="font-family:Arial,Verdana,Times;font-size:12px;text-align:left;width:100%;border-spacing:0px; padding:3px 3px 3px 3px">

<tr>

<td>FID</td>

<td>20</td>

</tr>

<tr bgcolor="#D4E4F3">

<td>OID_</td>

<td>0</td>

</tr>

<tr>

<td>nodos</td>

<td>48</td>

</tr>

<tr bgcolor="#D4E4F3">

<td>area_ha</td>

<td>0.0227</td>

</tr>

<tr>

<td>area_m</td>

<td>227.1185</td>

</tr>

<tr bgcolor="#D4E4F3">

<td>island</td>

<td>Isabela</td>

</tr>

<tr>

<td>perimetro</td>

<td>69.7223</td>

</tr>

<tr bgcolor="#D4E4F3">

<td>source</td>

<td>Charles Darwin Foundation, 2018</td>

</tr>

</table>

</td>

</tr>

</table>

</body>

</html>]]></description>
			<styleUrl>#PolyStyle000</styleUrl>
			<MultiGeometry>
				<Polygon>
					<outerBoundaryIs>
						<LinearRing>
							<coordinates>
								-90.98380485299997,-0.9525770269999576,0 -90.98381899899994,-0.9525723119999796,0 -90.98381899899994,-0.9525605259999609,0 -90.98381899899994,-0.9525581689999217,0 -90.98381899799995,-0.9525393099999698,0 -90.98381899799995,-0.9525251669999771,0 -90.98385200399997,-0.9524945209999557,0 -90.98386379199997,-0.9525015929999611,0 -90.98387558099995,-0.9525086649999272,0 -90.98387793799998,-0.952520450999935,0 -90.98388265399996,-0.952532237999941,0 -90.98388972699996,-0.9525440239999706,0 -90.98388736899995,-0.952558167999941,0 -90.98387558099995,-0.9525675969999342,0 -90.98387086599996,-0.9525746689999355,0 -90.98387558199995,-0.9525864549999619,0 -90.98388501199997,-0.9525935269999717,0 -90.98389208499998,-0.9526053129999413,0 -90.98390151599993,-0.9526194569999645,0 -90.98390151599993,-0.9526265289999268,0 -90.98389915899998,-0.9526383149999377,0 -90.98389680099997,-0.9526453869999626,0 -90.98389208599997,-0.9526618879999715,0 -90.98388737099998,-0.9526713169999606,0 -90.98388501399995,-0.9526854609999329,0 -90.98388029899996,-0.9526948899999698,0 -90.98387086799994,-0.9527043199999449,0 -90.98386851099997,-0.9527066769999886,0 -90.98386379599998,-0.952718463999921,0 -90.98385200799997,-0.9527278929999677,0 -90.98384021999998,-0.9527302499999435,0 -90.98383078899997,-0.9527302499999413,0 -90.98381664399994,-0.952716106999964,0 -90.983814286,-0.9526996059999503,0 -90.983814286,-0.9526901769999707,0 -90.98381192799995,-0.9526783899999526,0 -90.98380485499995,-0.9526618899999499,0 -90.98379542399994,-0.9526548179999265,0 -90.98378835099999,-0.9526477459999651,0 -90.98377892099994,-0.9526383169999856,0 -90.98377656299994,-0.9526288879999375,0 -90.98377420499998,-0.9526194589999487,0 -90.98377184699996,-0.9526100299999517,0 -90.98376713199997,-0.9525935289999632,0 -90.98376241600001,-0.9525770279999452,0 -90.98376948899994,-0.9525746699999259,0 -90.98378127700001,-0.9525746699999375,0 -90.98379542299995,-0.9525770269999592,0 -90.98380485299997,-0.9525770269999576,0 
							</coordinates>
						</LinearRing>
					</outerBoundaryIs>
				</Polygon>
			</MultiGeometry>
		</Placemark>
		<Placemark id="ID_00021">
			<name>Isabela</name>
			<Snippet maxLines="0"></Snippet>
			<description><![CDATA[<html xmlns:fo="http://www.w3.org/1999/XSL/Format" xmlns:msxsl="urn:schemas-microsoft-com:xslt">

<head>

<META http-equiv="Content-Type" content="text/html">

<meta http-equiv="content-type" content="text/html; charset=UTF-8">

</head>

<body style="margin:0px 0px 0px 0px;overflow:auto;background:#FFFFFF;">

<table style="font-family:Arial,Verdana,Times;font-size:12px;text-align:left;width:100%;border-collapse:collapse;padding:3px 3px 3px 3px">

<tr style="text-align:center;font-weight:bold;background:#9CBCE2">

<td>Isabela</td>

</tr>

<tr>

<td>

<table style="font-family:Arial,Verdana,Times;font-size:12px;text-align:left;width:100%;border-spacing:0px; padding:3px 3px 3px 3px">

<tr>

<td>FID</td>

<td>21</td>

</tr>

<tr bgcolor="#D4E4F3">

<td>OID_</td>

<td>0</td>

</tr>

<tr>

<td>nodos</td>

<td>42</td>

</tr>

<tr bgcolor="#D4E4F3">

<td>area_ha</td>

<td>0.0254</td>

</tr>

<tr>

<td>area_m</td>

<td>254.1487</td>

</tr>

<tr bgcolor="#D4E4F3">

<td>island</td>

<td>Isabela</td>

</tr>

<tr>

<td>perimetro</td>

<td>65.3929</td>

</tr>

<tr bgcolor="#D4E4F3">

<td>source</td>

<td>Charles Darwin Foundation, 2018</td>

</tr>

</table>

</td>

</tr>

</table>

</body>

</html>]]></description>
			<styleUrl>#PolyStyle000</styleUrl>
			<MultiGeometry>
				<Polygon>
					<outerBoundaryIs>
						<LinearRing>
							<coordinates>
								-90.98220200599997,-0.9536812589999452,0 -90.98219021799997,-0.9536741869999346,0 -90.98218785999995,-0.9536718299999654,0 -90.98217842999998,-0.9536576859999255,0 -90.98217135699997,-0.9536482569999426,0 -90.98216192599995,-0.9536435429999401,0 -90.98215485299994,-0.9536341139999456,0 -90.98215485299994,-0.9536317569999201,0 -90.98215249499998,-0.9535987549999729,0 -90.98215013699998,-0.9535798959999524,0 -90.98214777899993,-0.9535610379999737,0 -90.98214777899993,-0.9535468949999365,0 -90.98215720899998,-0.9535398229999746,0 -90.98216192499997,-0.9535351079999231,0 -90.98217135499999,-0.9535303929999432,0 -90.98219257299996,-0.9535256779999513,0 -90.98220436199995,-0.9535256779999473,0 -90.98220671899998,-0.9535138919999363,0 -90.98220671899998,-0.9535068199999748,0 -90.98220907599995,-0.9534926759999376,0 -90.98221143399996,-0.9534761749999323,0 -90.98222086399994,-0.9534738179999621,0 -90.98223029499997,-0.9534738179999582,0 -90.98224443999997,-0.9534785319999664,0 -90.98225387099996,-0.9534832459999654,0 -90.98226094399996,-0.9534926749999492,0 -90.98226094399996,-0.9535021049999332,0 -90.98226094399996,-0.9535209629999529,0 -90.98225387099996,-0.9535327489999719,0 -90.98226094399996,-0.9535421779999675,0 -90.98227273299995,-0.953551606999958,0 -90.98228216299998,-0.9535586789999647,0 -90.98228923599999,-0.9535704649999294,0 -90.98228923599999,-0.9535822519999267,0 -90.98228923699998,-0.9535963949999703,0 -90.98228923699998,-0.9536081819999323,0 -90.98228923699998,-0.953619967999937,0 -90.98228452199997,-0.9536293969999249,0 -90.98227509199995,-0.9536482559999577,0 -90.98226566099997,-0.9536671139999199,0 -90.98223736999995,-0.9536836159999761,0 -90.98222086699997,-0.9536836159999803,0 -90.98220200599997,-0.9536812589999452,0 
							</coordinates>
						</LinearRing>
					</outerBoundaryIs>
				</Polygon>
			</MultiGeometry>
		</Placemark>
		<Placemark id="ID_00022">
			<name>Isabela</name>
			<Snippet maxLines="0"></Snippet>
			<description><![CDATA[<html xmlns:fo="http://www.w3.org/1999/XSL/Format" xmlns:msxsl="urn:schemas-microsoft-com:xslt">

<head>

<META http-equiv="Content-Type" content="text/html">

<meta http-equiv="content-type" content="text/html; charset=UTF-8">

</head>

<body style="margin:0px 0px 0px 0px;overflow:auto;background:#FFFFFF;">

<table style="font-family:Arial,Verdana,Times;font-size:12px;text-align:left;width:100%;border-collapse:collapse;padding:3px 3px 3px 3px">

<tr style="text-align:center;font-weight:bold;background:#9CBCE2">

<td>Isabela</td>

</tr>

<tr>

<td>

<table style="font-family:Arial,Verdana,Times;font-size:12px;text-align:left;width:100%;border-spacing:0px; padding:3px 3px 3px 3px">

<tr>

<td>FID</td>

<td>22</td>

</tr>

<tr bgcolor="#D4E4F3">

<td>OID_</td>

<td>0</td>

</tr>

<tr>

<td>nodos</td>

<td>39</td>

</tr>

<tr bgcolor="#D4E4F3">

<td>area_ha</td>

<td>0.0227</td>

</tr>

<tr>

<td>area_m</td>

<td>227.4146</td>

</tr>

<tr bgcolor="#D4E4F3">

<td>island</td>

<td>Isabela</td>

</tr>

<tr>

<td>perimetro</td>

<td>57.445</td>

</tr>

<tr bgcolor="#D4E4F3">

<td>source</td>

<td>Charles Darwin Foundation, 2018</td>

</tr>

</table>

</td>

</tr>

</table>

</body>

</html>]]></description>
			<styleUrl>#PolyStyle000</styleUrl>
			<MultiGeometry>
				<Polygon>
					<outerBoundaryIs>
						<LinearRing>
							<coordinates>
								-90.98191437299995,-0.9533205989999383,0 -90.98192380299997,-0.9533135269999774,0 -90.98193559099997,-0.953313525999936,0 -90.98195445199997,-0.953318240999982,0 -90.98196388299994,-0.9533229549999818,0 -90.98197331299997,-0.9533300269999332,0 -90.98197802899993,-0.9533394559999768,0 -90.98198745899998,-0.9533441699999852,0 -90.98199217399997,-0.953344169999981,0 -90.98200160499994,-0.9533394559999889,0 -90.98200631999998,-0.9533488849999661,0 -90.98201339299999,-0.9533583139999526,0 -90.98201810799998,-0.9533630279999495,0 -90.98201103599995,-0.9533748149999686,0 -90.98200396299994,-0.9533866009999797,0 -90.98200160499994,-0.9533960299999722,0 -90.982001606,-0.9534101739999443,0 -90.98200396299994,-0.9534243179999781,0 -90.98200396399994,-0.9534455329999818,0 -90.98200396399994,-0.9534549619999607,0 -90.98199689099994,-0.9534643909999546,0 -90.98198981799999,-0.9534691059999404,0 -90.98197567299997,-0.9534785349999225,0 -90.98196388499997,-0.9534879649999727,0 -90.98194738199999,-0.9534879649999616,0 -90.98193795099996,-0.9534879649999597,0 -90.98192852099999,-0.9534832509999651,0 -90.98191673299998,-0.9534738219999761,0 -90.98190965999997,-0.9534643929999374,0 -90.98189557199999,-0.9534573019999482,0 -90.98188387899994,-0.9534478469999502,0 -90.98187920399994,-0.9534337009999316,0 -90.98187452999997,-0.9534195579999586,0 -90.98186985699994,-0.9534054179999297,0 -90.98186985599995,-0.9533936409999335,0 -90.981874529,-0.9533795119999659,0 -90.98187920299995,-0.9533653799999735,0 -90.98188153999998,-0.9533559559999446,0 -90.98188621599995,-0.9533488879999394,0 -90.98191437299995,-0.9533205989999383,0 
							</coordinates>
						</LinearRing>
					</outerBoundaryIs>
				</Polygon>
			</MultiGeometry>
		</Placemark>
		<Placemark id="ID_00023">
			<name>Isabela</name>
			<Snippet maxLines="0"></Snippet>
			<description><![CDATA[<html xmlns:fo="http://www.w3.org/1999/XSL/Format" xmlns:msxsl="urn:schemas-microsoft-com:xslt">

<head>

<META http-equiv="Content-Type" content="text/html">

<meta http-equiv="content-type" content="text/html; charset=UTF-8">

</head>

<body style="margin:0px 0px 0px 0px;overflow:auto;background:#FFFFFF;">

<table style="font-family:Arial,Verdana,Times;font-size:12px;text-align:left;width:100%;border-collapse:collapse;padding:3px 3px 3px 3px">

<tr style="text-align:center;font-weight:bold;background:#9CBCE2">

<td>Isabela</td>

</tr>

<tr>

<td>

<table style="font-family:Arial,Verdana,Times;font-size:12px;text-align:left;width:100%;border-spacing:0px; padding:3px 3px 3px 3px">

<tr>

<td>FID</td>

<td>23</td>

</tr>

<tr bgcolor="#D4E4F3">

<td>OID_</td>

<td>0</td>

</tr>

<tr>

<td>nodos</td>

<td>54</td>

</tr>

<tr bgcolor="#D4E4F3">

<td>area_ha</td>

<td>0.0289</td>

</tr>

<tr>

<td>area_m</td>

<td>289.252</td>

</tr>

<tr bgcolor="#D4E4F3">

<td>island</td>

<td>Isabela</td>

</tr>

<tr>

<td>perimetro</td>

<td>79.0792</td>

</tr>

<tr bgcolor="#D4E4F3">

<td>source</td>

<td>Charles Darwin Foundation, 2018</td>

</tr>

</table>

</td>

</tr>

</table>

</body>

</html>]]></description>
			<styleUrl>#PolyStyle000</styleUrl>
			<MultiGeometry>
				<Polygon>
					<outerBoundaryIs>
						<LinearRing>
							<coordinates>
								-90.98317802299995,-0.9514229659999395,0 -90.98317802299995,-0.9514088229999476,0 -90.98318509599996,-0.9513970359999544,0 -90.98319452599998,-0.9513828919999661,0 -90.98320159899998,-0.9513852499999371,0 -90.98321338699998,-0.9513899639999327,0 -90.98322988999996,-0.9513923209999647,0 -90.98323932099999,-0.9513946779999202,0 -90.98324875099996,-0.9513970349999624,0 -90.98325346599995,-0.9514017499999466,0 -90.98326525499994,-0.9514158929999392,0 -90.98327232799994,-0.9514276799999403,0 -90.98327232799994,-0.9514323939999345,0 -90.98328411599994,-0.9514206079999754,0 -90.98328647299996,-0.9514041069999814,0 -90.98329354499997,-0.951387605999974,0 -90.98330061799997,-0.9513852479999463,0 -90.98331004899995,-0.9513852479999519,0 -90.98333126699998,-0.9513852479999506,0 -90.98334305499998,-0.9513852469999542,0 -90.98334069799996,-0.9513970339999615,0 -90.98332890999996,-0.9514135349999764,0 -90.98332183699995,-0.9514229639999522,0 -90.98331947999998,-0.9514394649999657,0 -90.98331712199996,-0.9514441799999467,0 -90.98331240699997,-0.9514606809999603,0 -90.98330533499996,-0.9514724669999779,0 -90.98329826199995,-0.951484253999987,0 -90.98329354699996,-0.9514913259999321,0 -90.983284117,-0.9515101839999746,0 -90.98327940199994,-0.9515172559999302,0 -90.98327468699995,-0.9515337569999441,0 -90.983272329,-0.9515431859999866,0 -90.98326997199996,-0.9515573299999567,0 -90.98326289899995,-0.9515644019999778,0 -90.98324875399999,-0.9515691169999709,0 -90.98323696599992,-0.9515738309999667,0 -90.98323460799998,-0.9515761889999823,0 -90.98322281999998,-0.9515809039999625,0 -90.98320867499996,-0.9515832609999374,0 -90.98319452899996,-0.9515809039999656,0 -90.98318981299997,-0.9515714749999727,0 -90.98318509799998,-0.9515549739999758,0 -90.98317566699996,-0.9515408299999462,0 -90.98317095199997,-0.9515243299999332,0 -90.98316859399995,-0.9515125429999788,0 -90.98316387899996,-0.9514983999999298,0 -90.98315444799994,-0.9514960419999722,0 -90.98314030199998,-0.9514842559999617,0 -90.98314030199998,-0.9514653979999298,0 -90.98314501699997,-0.9514583259999641,0 -90.98315444799994,-0.9514512539999444,0 -90.98316387799997,-0.9514465389999589,0 -90.98317330799996,-0.9514371099999675,0 -90.98317802299995,-0.9514229659999395,0 
							</coordinates>
						</LinearRing>
					</outerBoundaryIs>
				</Polygon>
			</MultiGeometry>
		</Placemark>
		<Placemark id="ID_00024">
			<name>Isabela</name>
			<Snippet maxLines="0"></Snippet>
			<description><![CDATA[<html xmlns:fo="http://www.w3.org/1999/XSL/Format" xmlns:msxsl="urn:schemas-microsoft-com:xslt">

<head>

<META http-equiv="Content-Type" content="text/html">

<meta http-equiv="content-type" content="text/html; charset=UTF-8">

</head>

<body style="margin:0px 0px 0px 0px;overflow:auto;background:#FFFFFF;">

<table style="font-family:Arial,Verdana,Times;font-size:12px;text-align:left;width:100%;border-collapse:collapse;padding:3px 3px 3px 3px">

<tr style="text-align:center;font-weight:bold;background:#9CBCE2">

<td>Isabela</td>

</tr>

<tr>

<td>

<table style="font-family:Arial,Verdana,Times;font-size:12px;text-align:left;width:100%;border-spacing:0px; padding:3px 3px 3px 3px">

<tr>

<td>FID</td>

<td>24</td>

</tr>

<tr bgcolor="#D4E4F3">

<td>OID_</td>

<td>0</td>

</tr>

<tr>

<td>nodos</td>

<td>218</td>

</tr>

<tr bgcolor="#D4E4F3">

<td>area_ha</td>

<td>0.1747</td>

</tr>

<tr>

<td>area_m</td>

<td>1746.8465</td>

</tr>

<tr bgcolor="#D4E4F3">

<td>island</td>

<td>Isabela</td>

</tr>

<tr>

<td>perimetro</td>

<td>261.4981</td>

</tr>

<tr bgcolor="#D4E4F3">

<td>source</td>

<td>Charles Darwin Foundation, 2018</td>

</tr>

</table>

</td>

</tr>

</table>

</body>

</html>]]></description>
			<styleUrl>#PolyStyle000</styleUrl>
			<MultiGeometry>
				<Polygon>
					<outerBoundaryIs>
						<LinearRing>
							<coordinates>
								-90.98380127399997,-0.9504592869999382,0 -90.98381122099994,-0.950453319999943,0 -90.98382514699995,-0.9504473519999703,0 -90.98383907199997,-0.9504433739999746,0 -90.98384702999995,-0.9504433739999737,0 -90.98385896599996,-0.9504393949999328,0 -90.983866924,-0.9504354169999322,0 -90.98387686999996,-0.9504314389999351,0 -90.98388681699998,-0.9504314389999424,0 -90.98389477499995,-0.9504354169999426,0 -90.98390273299998,-0.9504473509999731,0 -90.98390870099998,-0.9504592859999536,0 -90.98391068999996,-0.9504612749999554,0 -90.98392262699997,-0.9504632639999573,0 -90.983936552,-0.9504632639999543,0 -90.98394252099995,-0.9504652529999512,0 -90.98394848899994,-0.9504771869999262,0 -90.98395843599997,-0.9504891219999666,0 -90.98396042599995,-0.9504950889999622,0 -90.98396838299999,-0.9505070239999337,0 -90.98397037299998,-0.9505090129999299,0 -90.98398230899994,-0.9505189579999761,0 -90.98399026699997,-0.9505229359999632,0 -90.98399822399995,-0.9505308919999578,0 -90.98399822399995,-0.9505388489999365,0 -90.98399822499995,-0.9505507829999237,0 -90.98399822499995,-0.950560728999953,0 -90.98399026799997,-0.9505786309999222,0 -90.98398032099998,-0.9505885769999695,0 -90.98397833199994,-0.950590565999955,0 -90.98396838499997,-0.9506005109999464,0 -90.98396838499997,-0.9506104569999243,0 -90.98397236399997,-0.9506164239999745,0 -90.98397435299995,-0.9506204019999779,0 -90.98398628999996,-0.9506223909999643,0 -90.98399623699999,-0.9506263689999644,0 -90.98400419399997,-0.9506343259999484,0 -90.98401016199995,-0.9506363149999354,0 -90.98402209899996,-0.9506363149999456,0 -90.98403602399998,-0.9506263689999615,0 -90.98404398099996,-0.9506223899999804,0 -90.98405392799998,-0.9506223899999855,0 -90.98406387499995,-0.9506223899999788,0 -90.98407183299997,-0.9506223899999823,0 -90.98407978999995,-0.9506283569999666,0 -90.98408774799998,-0.9506383029999487,0 -90.98409570599996,-0.950644269999947,0 -90.98409968399994,-0.9506482479999412,0 -90.98409570599996,-0.95066018299997,0 -90.98408973799997,-0.9506741059999447,0 -90.98408376999998,-0.9506840519999241,0 -90.98407382299996,-0.9506880299999796,0 -90.98406387599994,-0.9506979759999533,0 -90.98405790799994,-0.9506999649999637,0 -90.98404995099997,-0.9506999649999487,0 -90.98403403599997,-0.9507039439999433,0 -90.98404398299994,-0.9507099109999382,0 -90.98405194099995,-0.9507198559999701,0 -90.98405591899996,-0.9507258239999679,0 -90.98405989799993,-0.9507377579999523,0 -90.98406785599997,-0.950743724999944,0 -90.98407382399995,-0.9507457139999301,0 -90.98408774999996,-0.9507477029999309,0 -90.98409570699994,-0.9507477029999409,0 -90.98411162199993,-0.9507477029999376,0 -90.98412156899995,-0.9507477029999273,0 -90.98413549499998,-0.9507417349999554,0 -90.98414743099994,-0.9507377569999602,0 -90.98415737799996,-0.9507377569999531,0 -90.98416533499994,-0.9507417349999591,0 -90.98417130299998,-0.9507477019999409,0 -90.98418323999995,-0.9507536689999299,0 -90.98419716599994,-0.9507616249999297,0 -90.98420512299998,-0.9507675929999661,0 -90.98421308099995,-0.9507735599999646,0 -90.98421506999995,-0.9507815159999448,0 -90.98420711299997,-0.950793450999919,0 -90.98419716599994,-0.950805385999948,0 -90.98418721899998,-0.9508113529999428,0 -90.98418324099998,-0.9508113529999565,0 -90.98417130499996,-0.950817320999924,0 -90.98417130499996,-0.9508252769999761,0 -90.98417528399995,-0.9508292549999688,0 -90.98418324099998,-0.9508391999999568,0 -90.98419716700001,-0.9508431779999516,0 -90.98420114599996,-0.9508431779999651,0 -90.98421109199995,-0.9508431779999629,0 -90.98421904999997,-0.950843177999952,0 -90.98422899699996,-0.9508431779999642,0 -90.98423297599999,-0.9508391999999564,0 -90.98423297499994,-0.9508252759999304,0 -90.98422700699994,-0.9508113519999515,0 -90.98422700699994,-0.9508053849999717,0 -90.98423297499994,-0.950795439999981,0 -90.98423894299998,-0.9507854939999478,0 -90.98424491099998,-0.9507755479999652,0 -90.98425286799996,-0.9507695809999738,0 -90.98425883599998,-0.9507656029999791,0 -90.98426679399995,-0.9507656029999813,0 -90.98427674099997,-0.9507656019999247,0 -90.98428867699994,-0.950765601999927,0 -90.98429862399996,-0.9507656019999331,0 -90.98430459199996,-0.9507695799999361,0 -90.98430857099999,-0.9507795259999694,0 -90.98431254999997,-0.9507874819999564,0 -90.98432050699995,-0.950801405999918,0 -90.98433045399997,-0.9508073729999752,0 -90.98433045499995,-0.9508173179999694,0 -90.98432448699998,-0.9508272639999486,0 -90.98431652899997,-0.9508332309999352,0 -90.98430260399994,-0.9508332309999337,0 -90.98429464599997,-0.950835220999969,0 -90.98428270999995,-0.9508372099999731,0 -90.98428072099996,-0.9508471549999622,0 -90.98428270999995,-0.9508551119999442,0 -90.98428668899999,-0.9508590899999354,0 -90.98429663599995,-0.9508630679999378,0 -90.98430459299999,-0.9508690349999232,0 -90.98431255099996,-0.9508750019999808,0 -90.98431453999996,-0.9508809699999496,0 -90.98432050899999,-0.9508929039999398,0 -90.98432050899999,-0.9509008599999308,0 -90.98432249799998,-0.9509127949999644,0 -90.98432249899997,-0.9509167729999628,0 -90.98431056199996,-0.9509267189999356,0 -90.98431255199995,-0.9509326859999339,0 -90.98431454099993,-0.9509366639999313,0 -90.98433045599995,-0.9509466099999583,0 -90.98433244599994,-0.9509525769999574,0 -90.984336425,-0.9509605329999474,0 -90.98433841399998,-0.9509724679999735,0 -90.98433841499997,-0.9509824129999578,0 -90.984336425,-0.9509903699999356,0 -90.98432846799994,-0.9510003149999224,0 -90.98432846799994,-0.9510102609999724,0 -90.98432647899995,-0.95101423899996,0 -90.98431852099999,-0.9510162279999543,0 -90.98430658499996,-0.9510162279999587,0 -90.98429464899994,-0.9510182179999369,0 -90.98427674399994,-0.9510182179999421,0 -90.98427077599996,-0.9510102619999504,0 -90.98425486099995,-0.9510062839999631,0 -90.98425088199997,-0.9510062839999651,0 -90.98423496699996,-0.9510082729999596,0 -90.98422104199993,-0.9510122519999479,0 -90.98421308499995,-0.9510202079999358,0 -90.98420512699994,-0.9510241859999334,0 -90.98419319099997,-0.9510261759999634,0 -90.98418722299994,-0.951016229999937,0 -90.98418125399996,-0.9510102629999373,0 -90.98417727499997,-0.9510003179999574,0 -90.98417329699998,-0.95099434999998,0 -90.98416334999996,-0.9509863939999319,0 -90.98415937099998,-0.9509824159999248,0 -90.98414544499998,-0.950980426999928,0 -90.98414345599997,-0.9509784379999329,0 -90.98413350899995,-0.9509764489999407,0 -90.98412555099996,-0.9509724709999361,0 -90.98411759399995,-0.9509704819999422,0 -90.98410366799999,-0.9509625259999549,0 -90.98409372099997,-0.9509525799999835,0 -90.98408974199998,-0.9509446239999304,0 -90.98408775299998,-0.950936667999946,0 -90.98408775199994,-0.9509227439999641,0 -90.98408377399994,-0.9509147879999705,0 -90.98407979499996,-0.9509108099999213,0 -90.98406984799999,-0.9509068319999334,0 -90.98405592199998,-0.9509028539999276,0 -90.98404995399994,-0.950902853999937,0 -90.98403602799999,-0.9509008649999434,0 -90.98402807099996,-0.9508968869999502,0 -90.98402011299997,-0.9508948979999521,0 -90.98401016599995,-0.9508929089999459,0 -90.98400220899997,-0.9508889309999447,0 -90.98399425099996,-0.9508849529999647,0 -90.98398629399998,-0.9508789849999795,0 -90.98397435699997,-0.9508710289999317,0 -90.98396639899995,-0.9508571059999476,0 -90.98396043099996,-0.950851137999956,0 -90.98395645199997,-0.9508431819999748,0 -90.98395048399999,-0.9508352259999208,0 -90.98393655799998,-0.9508153349999571,0 -90.983934569,-0.9508073779999742,0 -90.98392661099996,-0.9507974329999313,0 -90.98391865299999,-0.9507854989999482,0 -90.98391268499994,-0.9507775419999636,0 -90.98390472699998,-0.9507675969999303,0 -90.98389676999994,-0.9507636189999336,0 -90.98388881199999,-0.9507576519999431,0 -90.98387886499997,-0.9507477059999637,0 -90.98387289699997,-0.9507437279999577,0 -90.98385698199996,-0.9507317939999717,0 -90.98384902399992,-0.9507278159999221,0 -90.98384305599996,-0.9507218479999415,0 -90.98383111899994,-0.9507158809999511,0 -90.98382117199998,-0.9507099139999514,0 -90.98380923599996,-0.9506999689999782,0 -90.98380326799997,-0.950692011999929,0 -90.98379928899999,-0.950682066999939,0 -90.98379729899995,-0.9506800779999436,0 -90.98379331999996,-0.950672121999962,0 -90.98379331999996,-0.9506621759999855,0 -90.98379133099998,-0.9506542199999383,0 -90.98378934099996,-0.9506462629999536,0 -90.98378735199998,-0.9506383069999596,0 -90.98378337299994,-0.9506243829999402,0 -90.98377939399994,-0.9506164269999435,0 -90.98377740399997,-0.9506005139999781,0 -90.983773425,-0.9505925579999267,0 -90.98376944599994,-0.9505846009999521,0 -90.98376745699994,-0.9505746559999631,0 -90.98376546699996,-0.9505666989999743,0 -90.98376546699996,-0.950554764999935,0 -90.98376546699996,-0.9505448189999557,0 -90.98376546699996,-0.9505328849999659,0 -90.98376546699996,-0.9505229389999349,0 -90.98377939099999,-0.9504692329999857,0 -90.98379729599999,-0.9504632649999459,0 -90.98380127399997,-0.9504592869999382,0 
							</coordinates>
						</LinearRing>
					</outerBoundaryIs>
				</Polygon>
			</MultiGeometry>
		</Placemark>
		<Placemark id="ID_00025">
			<name>Isabela</name>
			<Snippet maxLines="0"></Snippet>
			<description><![CDATA[<html xmlns:fo="http://www.w3.org/1999/XSL/Format" xmlns:msxsl="urn:schemas-microsoft-com:xslt">

<head>

<META http-equiv="Content-Type" content="text/html">

<meta http-equiv="content-type" content="text/html; charset=UTF-8">

</head>

<body style="margin:0px 0px 0px 0px;overflow:auto;background:#FFFFFF;">

<table style="font-family:Arial,Verdana,Times;font-size:12px;text-align:left;width:100%;border-collapse:collapse;padding:3px 3px 3px 3px">

<tr style="text-align:center;font-weight:bold;background:#9CBCE2">

<td>Isabela</td>

</tr>

<tr>

<td>

<table style="font-family:Arial,Verdana,Times;font-size:12px;text-align:left;width:100%;border-spacing:0px; padding:3px 3px 3px 3px">

<tr>

<td>FID</td>

<td>25</td>

</tr>

<tr bgcolor="#D4E4F3">

<td>OID_</td>

<td>0</td>

</tr>

<tr>

<td>nodos</td>

<td>35</td>

</tr>

<tr bgcolor="#D4E4F3">

<td>area_ha</td>

<td>0.0107</td>

</tr>

<tr>

<td>area_m</td>

<td>106.8008</td>

</tr>

<tr bgcolor="#D4E4F3">

<td>island</td>

<td>Isabela</td>

</tr>

<tr>

<td>perimetro</td>

<td>38.8735</td>

</tr>

<tr bgcolor="#D4E4F3">

<td>source</td>

<td>Charles Darwin Foundation, 2018</td>

</tr>

</table>

</td>

</tr>

</table>

</body>

</html>]]></description>
			<styleUrl>#PolyStyle000</styleUrl>
			<MultiGeometry>
				<Polygon>
					<outerBoundaryIs>
						<LinearRing>
							<coordinates>
								-90.98414344999998,-0.9506184109999341,0 -90.98414742899996,-0.9506144329999484,0 -90.98415140799995,-0.9506044869999707,0 -90.98415538599994,-0.9506005089999736,0 -90.98416533299996,-0.9506064759999696,0 -90.98417329099998,-0.9506124429999519,0 -90.98418323799997,-0.9506164209999417,0 -90.98419119499994,-0.9506203989999464,0 -90.98420114199996,-0.9506303449999768,0 -90.98420313199995,-0.950640289999968,0 -90.98420313199995,-0.9506442679999666,0 -90.98420313199995,-0.9506562029999365,0 -90.98420512199994,-0.9506661479999192,0 -90.98420711099998,-0.950678082999955,0 -90.98420711099998,-0.9506880279999403,0 -90.98419915399994,-0.9506959849999274,0 -90.98419119699996,-0.9507039419999693,0 -90.98418124999994,-0.9507099089999619,0 -90.98417329199998,-0.9507138869999421,0 -90.98416135599996,-0.9507158769999415,0 -90.98415140899994,-0.9507158769999431,0 -90.98413748399997,-0.950715876999943,0 -90.98412952599993,-0.9507138879999432,0 -90.98411758999998,-0.950705931999941,0 -90.98410764299996,-0.9506979749999728,0 -90.98410963199996,-0.9506880299999804,0 -90.98410963199996,-0.9506860409999278,0 -90.98410963199996,-0.9506721169999574,0 -90.98410963199996,-0.9506621719999646,0 -90.98410963099997,-0.9506502369999285,0 -90.98411162099995,-0.9506402909999528,0 -90.98411559899995,-0.9506323349999678,0 -90.98412355699999,-0.9506263679999761,0 -90.98412952499996,-0.9506203999999419,0 -90.98413748199994,-0.950622388999939,0 -90.98414344999998,-0.9506184109999341,0 
							</coordinates>
						</LinearRing>
					</outerBoundaryIs>
				</Polygon>
			</MultiGeometry>
		</Placemark>
		<Placemark id="ID_00026">
			<name>Isabela</name>
			<Snippet maxLines="0"></Snippet>
			<description><![CDATA[<html xmlns:fo="http://www.w3.org/1999/XSL/Format" xmlns:msxsl="urn:schemas-microsoft-com:xslt">

<head>

<META http-equiv="Content-Type" content="text/html">

<meta http-equiv="content-type" content="text/html; charset=UTF-8">

</head>

<body style="margin:0px 0px 0px 0px;overflow:auto;background:#FFFFFF;">

<table style="font-family:Arial,Verdana,Times;font-size:12px;text-align:left;width:100%;border-collapse:collapse;padding:3px 3px 3px 3px">

<tr style="text-align:center;font-weight:bold;background:#9CBCE2">

<td>Isabela</td>

</tr>

<tr>

<td>

<table style="font-family:Arial,Verdana,Times;font-size:12px;text-align:left;width:100%;border-spacing:0px; padding:3px 3px 3px 3px">

<tr>

<td>FID</td>

<td>26</td>

</tr>

<tr bgcolor="#D4E4F3">

<td>OID_</td>

<td>0</td>

</tr>

<tr>

<td>nodos</td>

<td>67</td>

</tr>

<tr bgcolor="#D4E4F3">

<td>area_ha</td>

<td>0.0387</td>

</tr>

<tr>

<td>area_m</td>

<td>386.5117</td>

</tr>

<tr bgcolor="#D4E4F3">

<td>island</td>

<td>Isabela</td>

</tr>

<tr>

<td>perimetro</td>

<td>75.376</td>

</tr>

<tr bgcolor="#D4E4F3">

<td>source</td>

<td>Charles Darwin Foundation, 2018</td>

</tr>

</table>

</td>

</tr>

</table>

</body>

</html>]]></description>
			<styleUrl>#PolyStyle000</styleUrl>
			<MultiGeometry>
				<Polygon>
					<outerBoundaryIs>
						<LinearRing>
							<coordinates>
								-90.98309041999994,-0.949775080999919,0 -90.98309630099998,-0.9497730999999563,0 -90.98310022199996,-0.9497730979999884,0 -90.98311199199998,-0.949773091999927,0 -90.98312769799998,-0.9497770449999682,0 -90.98312966199997,-0.9497770439999652,0 -90.98314538399997,-0.949777037999981,0 -90.98316111999999,-0.949777031999932,0 -90.98316899399998,-0.9497770289999619,0 -90.98318475099994,-0.9497809909999608,0 -90.98318475199994,-0.9497909099999351,0 -90.98318278099998,-0.9498008279999818,0 -90.98318081099995,-0.9498087619999753,0 -90.98319066499994,-0.9498147199999547,0 -90.98319460799996,-0.9498147229999777,0 -90.98320841599997,-0.9498226729999691,0 -90.98321433699994,-0.9498306209999249,0 -90.98321631099998,-0.9498385659999175,0 -90.98321631099998,-0.9498425369999433,0 -90.98321631099998,-0.9498544509999611,0 -90.98321631099998,-0.9498663649999274,0 -90.98321631199998,-0.9498782789999587,0 -90.98321631199998,-0.9498941639999483,0 -90.98321433799997,-0.9499020999999804,0 -90.98320644399996,-0.9499119999999197,0 -90.98320052599998,-0.9499179329999413,0 -90.98319263799999,-0.9499278259999581,0 -90.98318278299996,-0.9499337369999731,0 -90.98317293399998,-0.9499376629999555,0 -90.98315915499994,-0.949941568999979,0 -90.98315521999996,-0.9499435339999495,0 -90.98314145499995,-0.9499513979999442,0 -90.98312770099994,-0.9499572749999681,0 -90.98311984599997,-0.9499592169999493,0 -90.98311003299993,-0.9499611489999382,0 -90.98310218599994,-0.9499630889999444,0 -90.98309434299996,-0.9499630499999433,0 -90.98308062699994,-0.9499570469999339,0 -90.98307475099996,-0.9499491089999284,0 -90.98306496399995,-0.9499451099999293,0 -90.98305322599997,-0.9499430809999637,0 -90.98304931499997,-0.9499430629999855,0 -90.98304149599994,-0.949939076999954,0 -90.98303368099994,-0.9499390429999719,0 -90.98302196399999,-0.9499350439999713,0 -90.98301610899993,-0.9499251489999739,0 -90.98301415699996,-0.9499172449999443,0 -90.98301220599996,-0.9499053939999346,0 -90.98301025499995,-0.9498935449999494,0 -90.98301025499995,-0.9498836759999486,0 -90.98301415699996,-0.9498777639999445,0 -90.98301610799996,-0.9498678989999676,0 -90.98301220599996,-0.9498599939999525,0 -90.98301025499995,-0.9498540689999603,0 -90.98300635399993,-0.9498441939999741,0 -90.98300635299995,-0.9498362989999672,0 -90.98300635299995,-0.949826431999952,0 -90.98300635299995,-0.9498145899999582,0 -90.98301415599998,-0.9498106479999211,0 -90.98302391499999,-0.9498086789999453,0 -90.98303172499999,-0.9498047329999555,0 -90.98303953999994,-0.9497988099999504,0 -90.98305126799993,-0.9497909079999553,0 -90.98305909099997,-0.9497869549999757,0 -90.98306691799996,-0.9497869539999354,0 -90.98307083299996,-0.9497889309999485,0 -90.98308062399997,-0.9497810189999468,0 -90.98309041999994,-0.949775080999919,0 
							</coordinates>
						</LinearRing>
					</outerBoundaryIs>
				</Polygon>
			</MultiGeometry>
		</Placemark>
		<Placemark id="ID_00027">
			<name>Isabela</name>
			<Snippet maxLines="0"></Snippet>
			<description><![CDATA[<html xmlns:fo="http://www.w3.org/1999/XSL/Format" xmlns:msxsl="urn:schemas-microsoft-com:xslt">

<head>

<META http-equiv="Content-Type" content="text/html">

<meta http-equiv="content-type" content="text/html; charset=UTF-8">

</head>

<body style="margin:0px 0px 0px 0px;overflow:auto;background:#FFFFFF;">

<table style="font-family:Arial,Verdana,Times;font-size:12px;text-align:left;width:100%;border-collapse:collapse;padding:3px 3px 3px 3px">

<tr style="text-align:center;font-weight:bold;background:#9CBCE2">

<td>Isabela</td>

</tr>

<tr>

<td>

<table style="font-family:Arial,Verdana,Times;font-size:12px;text-align:left;width:100%;border-spacing:0px; padding:3px 3px 3px 3px">

<tr>

<td>FID</td>

<td>27</td>

</tr>

<tr bgcolor="#D4E4F3">

<td>OID_</td>

<td>0</td>

</tr>

<tr>

<td>nodos</td>

<td>46</td>

</tr>

<tr bgcolor="#D4E4F3">

<td>area_ha</td>

<td>0.0223</td>

</tr>

<tr>

<td>area_m</td>

<td>222.5912</td>

</tr>

<tr bgcolor="#D4E4F3">

<td>island</td>

<td>Isabela</td>

</tr>

<tr>

<td>perimetro</td>

<td>59.7922</td>

</tr>

<tr bgcolor="#D4E4F3">

<td>source</td>

<td>Charles Darwin Foundation, 2018</td>

</tr>

</table>

</td>

</tr>

</table>

</body>

</html>]]></description>
			<styleUrl>#PolyStyle000</styleUrl>
			<MultiGeometry>
				<Polygon>
					<outerBoundaryIs>
						<LinearRing>
							<coordinates>
								-90.98340295599998,-0.9498267129999335,0 -90.98340892399995,-0.9497948869999371,0 -90.98342284899997,-0.949784941999949,0 -90.98343080700001,-0.9497829519999571,0 -90.98343677499997,-0.9497710179999741,0 -90.98344871099994,-0.9497650499999339,0 -90.98346462599994,-0.9497630609999463,0 -90.98347258299998,-0.9497670389999344,0 -90.98347656199996,-0.9497690279999349,0 -90.98348650899999,-0.9497789729999745,0 -90.98349247699997,-0.949788918999957,0 -90.98349446699996,-0.9497948859999545,0 -90.98349446699996,-0.94980880999998,0 -90.98349446699996,-0.9498227329999629,0 -90.98349247799996,-0.9498366569999311,0 -90.98349247799996,-0.9498406349999329,0 -90.98349048899996,-0.9498585369999569,0 -90.98348849999995,-0.9498704719999218,0 -90.98348849999995,-0.949882406999954,0 -90.98348849999995,-0.9498923519999569,0 -90.98349048999997,-0.9499042869999246,0 -90.98348651099997,-0.9499142319999698,0 -90.98347855399999,-0.9499241779999477,0 -90.98347457499995,-0.9499281559999471,0 -90.98346661799997,-0.9499341229999282,0 -90.98345468099996,-0.9499400909999748,0 -90.98344075599994,-0.9499361129999717,0 -90.98343080899998,-0.9499341239999802,0 -90.98342086199996,-0.9499341239999888,0 -90.98341290499995,-0.9499381019999764,0 -90.98340096799994,-0.9499400919999682,0 -90.98338704299994,-0.949936113999963,0 -90.98338505299995,-0.9499341249999664,0 -90.98337908499998,-0.9499281569999368,0 -90.98337510599998,-0.9499122449999481,0 -90.98336714899995,-0.9499042879999661,0 -90.98336117999997,-0.9498963319999736,0 -90.98335919099996,-0.9498863869999369,0 -90.98335919099996,-0.9498744519999667,0 -90.98335918999999,-0.9498645069999683,0 -90.98335918999999,-0.9498565499999397,0 -90.983361179,-0.949834669999979,0 -90.98336714699997,-0.9498247239999319,0 -90.98337311499994,-0.9498207459999354,0 -90.98338704099996,-0.9498207459999514,0 -90.98339698799998,-0.9498267129999291,0 -90.98340295599998,-0.9498267129999335,0 
							</coordinates>
						</LinearRing>
					</outerBoundaryIs>
				</Polygon>
			</MultiGeometry>
		</Placemark>
		<Placemark id="ID_00028">
			<name>Isabela</name>
			<Snippet maxLines="0"></Snippet>
			<description><![CDATA[<html xmlns:fo="http://www.w3.org/1999/XSL/Format" xmlns:msxsl="urn:schemas-microsoft-com:xslt">

<head>

<META http-equiv="Content-Type" content="text/html">

<meta http-equiv="content-type" content="text/html; charset=UTF-8">

</head>

<body style="margin:0px 0px 0px 0px;overflow:auto;background:#FFFFFF;">

<table style="font-family:Arial,Verdana,Times;font-size:12px;text-align:left;width:100%;border-collapse:collapse;padding:3px 3px 3px 3px">

<tr style="text-align:center;font-weight:bold;background:#9CBCE2">

<td>Isabela</td>

</tr>

<tr>

<td>

<table style="font-family:Arial,Verdana,Times;font-size:12px;text-align:left;width:100%;border-spacing:0px; padding:3px 3px 3px 3px">

<tr>

<td>FID</td>

<td>28</td>

</tr>

<tr bgcolor="#D4E4F3">

<td>OID_</td>

<td>0</td>

</tr>

<tr>

<td>nodos</td>

<td>101</td>

</tr>

<tr bgcolor="#D4E4F3">

<td>area_ha</td>

<td>0.0486</td>

</tr>

<tr>

<td>area_m</td>

<td>485.6263</td>

</tr>

<tr bgcolor="#D4E4F3">

<td>island</td>

<td>Isabela</td>

</tr>

<tr>

<td>perimetro</td>

<td>124.6548</td>

</tr>

<tr bgcolor="#D4E4F3">

<td>source</td>

<td>Charles Darwin Foundation, 2018</td>

</tr>

</table>

</td>

</tr>

</table>

</body>

</html>]]></description>
			<styleUrl>#PolyStyle000</styleUrl>
			<MultiGeometry>
				<Polygon>
					<outerBoundaryIs>
						<LinearRing>
							<coordinates>
								-90.98411675399996,-0.9481553449999727,0 -90.98412662299995,-0.9481517379999835,0 -90.98414232199998,-0.9481501349999286,0 -90.98415593299997,-0.9481560549999665,0 -90.98415971099996,-0.9481655799999639,0 -90.98415952599999,-0.9481788339999706,0 -90.98415942099996,-0.9481864169999275,0 -90.98415928799994,-0.9481959049999801,0 -90.98415910299997,-0.9482092069999412,0 -90.98416095799996,-0.9482168479999644,0 -90.98416281499999,-0.9482244939999386,0 -90.98416658399998,-0.9482359869999733,0 -90.98416653199996,-0.9482398029999836,0 -90.98416829099995,-0.948255106999964,0 -90.98416813599994,-0.9482685259999312,0 -90.98416811499999,-0.9482704449999301,0 -90.98416601899999,-0.9482819449999708,0 -90.98416980499998,-0.9482954529999655,0 -90.98416967799994,-0.948307003999957,0 -90.98417353199994,-0.9483147539999662,0 -90.98417931599994,-0.9483263839999301,0 -90.98418514299998,-0.9483341589999547,0 -90.98418703399995,-0.9483419009999337,0 -90.98418691599996,-0.9483534949999374,0 -90.98418683699998,-0.9483612329999618,0 -90.98419663299995,-0.9483671179999654,0 -90.98420649499997,-0.9483652619999263,0 -90.98421443099994,-0.948357594999954,0 -90.98422624899996,-0.9483538329999423,0 -90.98423799099997,-0.9483577929999609,0 -90.98423989399997,-0.9483655289999352,0 -90.98424176899994,-0.9483771359999755,0 -90.98424759799997,-0.9483849119999395,0 -90.98425735099994,-0.9483927159999488,0 -90.98426513099997,-0.9484024409999252,0 -90.98426508199998,-0.9484101859999351,0 -90.984265022,-0.9484198759999407,0 -90.98426100999994,-0.9484334379999327,0 -90.98425702899999,-0.9484411909999664,0 -90.98425505099999,-0.9484431269999577,0 -90.98424514599998,-0.9484528159999295,0 -90.98423916399997,-0.9484625359999709,0 -90.98423514599995,-0.9484722769999479,0 -90.98422521400001,-0.9484800629999803,0 -90.98421328699999,-0.9484878579999653,0 -90.98420529899994,-0.9484956759999312,0 -90.98419345299999,-0.9484956639999507,0 -90.98418951099994,-0.948495660999926,0 -90.98417570799997,-0.9484956519999594,0 -90.98416189799998,-0.9484956429999416,0 -90.98415601399995,-0.948487787999958,0 -90.98415015699999,-0.9484740469999413,0 -90.98414821199998,-0.9484681599999408,0 -90.98413637799996,-0.9484661839999299,0 -90.98412055899996,-0.9484700899999417,0 -90.98411264399994,-0.9484720429999161,0 -90.98410672599994,-0.9484700739999467,0 -90.98410283899995,-0.94845829199994,0 -90.98410290499999,-0.9484465209999439,0 -90.98410493599994,-0.9484367189999691,0 -90.98411091599996,-0.9484269299999323,0 -90.98411294399995,-0.9484171379999706,0 -90.98412098099999,-0.94840544299995,0 -90.98413104299998,-0.9483957629999534,0 -90.98413307799996,-0.9483918839999286,0 -90.98413322799996,-0.9483802139999407,0 -90.98412742799997,-0.9483685109999527,0 -90.98411954399995,-0.9483645639999766,0 -90.98411160299997,-0.9483645009999541,0 -90.98410365599996,-0.9483644369999574,0 -90.98408979099997,-0.9483604359999748,0 -90.98408984899999,-0.9483565489999317,0 -90.98408996599994,-0.948348777999967,0 -90.98409411399996,-0.9483371709999299,0 -90.98410018499999,-0.9483294739999296,0 -90.98410437499996,-0.948314029999955,0 -90.98410641199996,-0.948310183999972,0 -90.98410660399998,-0.9482966629999511,0 -90.98409683899995,-0.948286898999921,0 -90.98408896799998,-0.9482829459999527,0 -90.98406713799996,-0.94828268499993,0 -90.98406316299999,-0.9482826369999727,0 -90.98404924199997,-0.9482824709999703,0 -90.98402928599995,-0.9482841669999456,0 -90.98401930999995,-0.9482840489999352,0 -90.98401934599997,-0.9482821129999449,0 -90.98401560699995,-0.9482685209999296,0 -90.98401575199996,-0.9482607889999618,0 -90.98401612899994,-0.9482434549999518,0 -90.98401837899995,-0.9482319529999534,0 -90.98401850799996,-0.9482261939999676,0 -90.98401880799997,-0.9482127729999688,0 -90.98402700999996,-0.9482014119999535,0 -90.98403502999997,-0.9481977149999303,0 -90.98405286499997,-0.9481979999999378,0 -90.98406081999997,-0.9481962189999477,0 -90.98406153799992,-0.9481600439999629,0 -90.98407344799995,-0.9481564579999702,0 -90.98407935899996,-0.948156564999984,0 -90.98409313999997,-0.9481568129999731,0 -90.98410100699994,-0.9481569549999424,0 -90.98411675399996,-0.9481553449999727,0 
							</coordinates>
						</LinearRing>
					</outerBoundaryIs>
				</Polygon>
			</MultiGeometry>
		</Placemark>
		<Placemark id="ID_00029">
			<name>Isabela</name>
			<Snippet maxLines="0"></Snippet>
			<description><![CDATA[<html xmlns:fo="http://www.w3.org/1999/XSL/Format" xmlns:msxsl="urn:schemas-microsoft-com:xslt">

<head>

<META http-equiv="Content-Type" content="text/html">

<meta http-equiv="content-type" content="text/html; charset=UTF-8">

</head>

<body style="margin:0px 0px 0px 0px;overflow:auto;background:#FFFFFF;">

<table style="font-family:Arial,Verdana,Times;font-size:12px;text-align:left;width:100%;border-collapse:collapse;padding:3px 3px 3px 3px">

<tr style="text-align:center;font-weight:bold;background:#9CBCE2">

<td>Isabela</td>

</tr>

<tr>

<td>

<table style="font-family:Arial,Verdana,Times;font-size:12px;text-align:left;width:100%;border-spacing:0px; padding:3px 3px 3px 3px">

<tr>

<td>FID</td>

<td>29</td>

</tr>

<tr bgcolor="#D4E4F3">

<td>OID_</td>

<td>0</td>

</tr>

<tr>

<td>nodos</td>

<td>126</td>

</tr>

<tr bgcolor="#D4E4F3">

<td>area_ha</td>

<td>0.0691</td>

</tr>

<tr>

<td>area_m</td>

<td>691.1171</td>

</tr>

<tr bgcolor="#D4E4F3">

<td>island</td>

<td>Isabela</td>

</tr>

<tr>

<td>perimetro</td>

<td>157.6476</td>

</tr>

<tr bgcolor="#D4E4F3">

<td>source</td>

<td>Charles Darwin Foundation, 2018</td>

</tr>

</table>

</td>

</tr>

</table>

</body>

</html>]]></description>
			<styleUrl>#PolyStyle000</styleUrl>
			<MultiGeometry>
				<Polygon>
					<outerBoundaryIs>
						<LinearRing>
							<coordinates>
								-90.98402317899998,-0.9484545349999356,0 -90.98402712099994,-0.9484525969999694,0 -90.98404090799994,-0.9484487509999375,0 -90.98404877999997,-0.9484507479999621,0 -90.98405271199994,-0.9484625109999517,0 -90.98405467699996,-0.9484723109999277,0 -90.98406254799993,-0.9484782219999448,0 -90.98406845099999,-0.948488041999959,0 -90.98406845099999,-0.9484958789999425,0 -90.98406648099996,-0.9485095929999244,0 -90.98406647999998,-0.9485193989999575,0 -90.98406844799996,-0.948533139999941,0 -90.98407238799996,-0.9485410039999301,0 -90.98407435799999,-0.9485468999999374,0 -90.98407435799999,-0.9485547539999364,0 -90.98407041699994,-0.9485645639999737,0 -90.98406647499996,-0.9485704489999384,0 -90.98406253099995,-0.9485743699999664,0 -90.98405661399994,-0.9485802529999281,0 -90.98405463699997,-0.9485920499999523,0 -90.98405463399996,-0.9486018899999614,0 -90.98406055299995,-0.948603869999937,0 -90.98407436099996,-0.948607834999957,0 -90.98408224999996,-0.9486157219999468,0 -90.98408619499998,-0.9486236029999249,0 -90.98409014199996,-0.948631484999956,0 -90.98409211499995,-0.9486354269999348,0 -90.98409803599996,-0.9486472529999335,0 -90.984098041,-0.9486571059999355,0 -90.98409804699998,-0.9486689339999601,0 -90.98409213199994,-0.9486787909999619,0 -90.98409016099998,-0.9486847079999757,0 -90.98408423999997,-0.9486926009999397,0 -90.98408029199999,-0.9486985229999622,0 -90.98407436599995,-0.9487044469999612,0 -90.98406250699996,-0.948710372999928,0 -90.98405657399995,-0.948716303999966,0 -90.984044704,-0.9487182819999629,0 -90.98403876499998,-0.9487222389999471,0 -90.98402490299998,-0.9487261999999506,0 -90.98401697999998,-0.948726201999924,0 -90.98400708299994,-0.9487182879999545,0 -90.98400510399995,-0.9487163089999655,0 -90.98399321099998,-0.9487163109999462,0 -90.98398130599999,-0.9487202719999447,0 -90.98396542899997,-0.9487222559999389,0 -90.98396146899994,-0.9487222559999323,0 -90.98395358599998,-0.9487202719999474,0 -90.98394770299996,-0.948708394999918,0 -90.98394576199996,-0.9486965259999282,0 -90.98393987199995,-0.94869059899997,0 -90.98392415099993,-0.948686660999947,0 -90.98392022699994,-0.9486846889999446,0 -90.98391633399996,-0.9486728489999373,0 -90.98391245599999,-0.9486570729999339,0 -90.98391250999998,-0.9486393299999274,0 -90.98391843699994,-0.948625517999979,0 -90.98392042299999,-0.9486176309999317,0 -90.98391652299993,-0.9486097689999742,0 -90.98390869299999,-0.9486058639999424,0 -90.98382105899998,-0.9485533249999794,0 -90.98381134099996,-0.9485533849999744,0 -90.98380939799995,-0.9485533969999482,0 -90.98379580599999,-0.9485534809999781,0 -90.98378028999998,-0.9485535759999317,0 -90.98377253899997,-0.9485536239999417,0 -90.98376286899998,-0.9485517309999525,0 -90.98375323099998,-0.948545935999968,0 -90.98374550999996,-0.9485440359999344,0 -90.98373776899996,-0.948546035999924,0 -90.98373000599997,-0.948551935999936,0 -90.98372416299998,-0.948559772999936,0 -90.98371834699996,-0.9485637069999512,0 -90.98370480799997,-0.9485696329999794,0 -90.98369129399998,-0.9485736059999612,0 -90.98367974499995,-0.9485736679999409,0 -90.98367401999995,-0.9485678569999406,0 -90.98366636199995,-0.9485640079999498,0 -90.98365681999998,-0.9485562829999513,0 -90.98365688299998,-0.9485485039999667,0 -90.98365316999997,-0.9485329809999723,0 -90.98365329599994,-0.9485174429999583,0 -90.98365337399997,-0.948507735999946,0 -90.98365346899999,-0.9484960929999554,0 -90.98365926699995,-0.9484902229999593,0 -90.98367656699998,-0.9484861909999687,0 -90.98368424999994,-0.9484861229999528,0 -90.98370155299993,-0.9484859699999702,0 -90.98371114899999,-0.9484897729999515,0 -90.98371688599997,-0.9484955569999517,0 -90.98372455599997,-0.9485013289999574,0 -90.98373416099997,-0.9485070899999617,0 -90.98373796999994,-0.9485148499999261,0 -90.98374180699994,-0.9485187169999576,0 -90.98375339899997,-0.9485186299999595,0 -90.98376311399994,-0.9485107569999542,0 -90.98377089799998,-0.9485028969999646,0 -90.98378059799994,-0.9484989179999284,0 -90.98379415899994,-0.9484988049999263,0 -90.98380773499997,-0.9484986929999691,0 -90.98381937299996,-0.9485005489999584,0 -90.98382713499996,-0.9485024389999783,0 -90.98383879199996,-0.9485042989999791,0 -90.98384850499997,-0.9485081319999695,0 -90.98385822799997,-0.94851196799994,0 -90.98386795899995,-0.9485158079999729,0 -90.98387769099999,-0.9485216109999345,0 -90.98388158799996,-0.9485235409999299,0 -90.98389328199994,-0.9485312989999605,0 -90.98390110199995,-0.9485312439999861,0 -90.98390892799995,-0.9485311889999427,0 -90.98392068099996,-0.9485291439999682,0 -90.98392461599997,-0.9485232269999528,0 -90.98393050999994,-0.9485172939999412,0 -90.98393053699994,-0.9485074819999684,0 -90.98392469399994,-0.9484957609999406,0 -90.98392079499995,-0.9484899129999473,0 -90.98391695799995,-0.9484644829999578,0 -90.98393261299997,-0.9484643319999494,0 -90.98395025199996,-0.9484622029999648,0 -90.98395221199995,-0.948462183999929,0 -90.98396006699994,-0.9484581869999648,0 -90.98397388099996,-0.9484523299999548,0 -90.98399558499995,-0.948452438999938,0 -90.98400543899999,-0.9484564059999359,0 -90.98401726399999,-0.9484584229999769,0 -90.98402317899998,-0.9484545349999356,0 
							</coordinates>
						</LinearRing>
					</outerBoundaryIs>
				</Polygon>
			</MultiGeometry>
		</Placemark>
		<Placemark id="ID_00030">
			<name>Isabela</name>
			<Snippet maxLines="0"></Snippet>
			<description><![CDATA[<html xmlns:fo="http://www.w3.org/1999/XSL/Format" xmlns:msxsl="urn:schemas-microsoft-com:xslt">

<head>

<META http-equiv="Content-Type" content="text/html">

<meta http-equiv="content-type" content="text/html; charset=UTF-8">

</head>

<body style="margin:0px 0px 0px 0px;overflow:auto;background:#FFFFFF;">

<table style="font-family:Arial,Verdana,Times;font-size:12px;text-align:left;width:100%;border-collapse:collapse;padding:3px 3px 3px 3px">

<tr style="text-align:center;font-weight:bold;background:#9CBCE2">

<td>Isabela</td>

</tr>

<tr>

<td>

<table style="font-family:Arial,Verdana,Times;font-size:12px;text-align:left;width:100%;border-spacing:0px; padding:3px 3px 3px 3px">

<tr>

<td>FID</td>

<td>30</td>

</tr>

<tr bgcolor="#D4E4F3">

<td>OID_</td>

<td>0</td>

</tr>

<tr>

<td>nodos</td>

<td>33</td>

</tr>

<tr bgcolor="#D4E4F3">

<td>area_ha</td>

<td>0.0128</td>

</tr>

<tr>

<td>area_m</td>

<td>128.1719</td>

</tr>

<tr bgcolor="#D4E4F3">

<td>island</td>

<td>Isabela</td>

</tr>

<tr>

<td>perimetro</td>

<td>41.1053</td>

</tr>

<tr bgcolor="#D4E4F3">

<td>source</td>

<td>Charles Darwin Foundation, 2018</td>

</tr>

</table>

</td>

</tr>

</table>

</body>

</html>]]></description>
			<styleUrl>#PolyStyle000</styleUrl>
			<MultiGeometry>
				<Polygon>
					<outerBoundaryIs>
						<LinearRing>
							<coordinates>
								-90.98418081999995,-0.9486877129999655,0 -90.98417098399995,-0.9486876839999283,0 -90.98415523699998,-0.9486876379999587,0 -90.98414735999995,-0.9486876149999318,0 -90.98413750999998,-0.9486875859999407,0 -90.98412962099997,-0.9486816619999473,0 -90.98412764399996,-0.948675756999926,0 -90.98412368999999,-0.948663948999973,0 -90.98411973899992,-0.9486541089999571,0 -90.98411775799997,-0.9486423149999734,0 -90.98411971999997,-0.9486344679999693,0 -90.98412167599997,-0.9486207359999601,0 -90.98412560299994,-0.9486109439999341,0 -90.98413148999998,-0.94859724599997,0 -90.98413738399995,-0.9485913949999351,0 -90.98415505799996,-0.9485797309999465,0 -90.98417077099997,-0.9485798099999488,0 -90.98418254999994,-0.9485798689999647,0 -90.98419236700001,-0.9485818749999487,0 -90.98420611799998,-0.9485897689999656,0 -90.98421397899995,-0.9485956769999518,0 -90.98421595099995,-0.9485995999999618,0 -90.98422380499994,-0.9486035499999749,0 -90.98423559699997,-0.9486133889999527,0 -90.98423564099994,-0.9486270939999603,0 -90.98423569799996,-0.9486447249999491,0 -90.98423570399994,-0.9486466849999665,0 -90.98423181799994,-0.9486584329999355,0 -90.98422595599999,-0.9486662579999396,0 -90.98421616799999,-0.9486760379999684,0 -90.98420439799997,-0.9486818909999859,0 -90.98419851199996,-0.9486858009999571,0 -90.98418475399996,-0.9486877249999601,0 -90.98418081999995,-0.9486877129999655,0 
							</coordinates>
						</LinearRing>
					</outerBoundaryIs>
				</Polygon>
			</MultiGeometry>
		</Placemark>
		<Placemark id="ID_00031">
			<name>Isabela</name>
			<Snippet maxLines="0"></Snippet>
			<description><![CDATA[<html xmlns:fo="http://www.w3.org/1999/XSL/Format" xmlns:msxsl="urn:schemas-microsoft-com:xslt">

<head>

<META http-equiv="Content-Type" content="text/html">

<meta http-equiv="content-type" content="text/html; charset=UTF-8">

</head>

<body style="margin:0px 0px 0px 0px;overflow:auto;background:#FFFFFF;">

<table style="font-family:Arial,Verdana,Times;font-size:12px;text-align:left;width:100%;border-collapse:collapse;padding:3px 3px 3px 3px">

<tr style="text-align:center;font-weight:bold;background:#9CBCE2">

<td>Isabela</td>

</tr>

<tr>

<td>

<table style="font-family:Arial,Verdana,Times;font-size:12px;text-align:left;width:100%;border-spacing:0px; padding:3px 3px 3px 3px">

<tr>

<td>FID</td>

<td>31</td>

</tr>

<tr bgcolor="#D4E4F3">

<td>OID_</td>

<td>0</td>

</tr>

<tr>

<td>nodos</td>

<td>32</td>

</tr>

<tr bgcolor="#D4E4F3">

<td>area_ha</td>

<td>0.0081</td>

</tr>

<tr>

<td>area_m</td>

<td>80.7658</td>

</tr>

<tr bgcolor="#D4E4F3">

<td>island</td>

<td>Isabela</td>

</tr>

<tr>

<td>perimetro</td>

<td>36.6391</td>

</tr>

<tr bgcolor="#D4E4F3">

<td>source</td>

<td>Charles Darwin Foundation, 2018</td>

</tr>

</table>

</td>

</tr>

</table>

</body>

</html>]]></description>
			<styleUrl>#PolyStyle000</styleUrl>
			<MultiGeometry>
				<Polygon>
					<outerBoundaryIs>
						<LinearRing>
							<coordinates>
								-90.98376743699997,-0.9483570539999336,0 -90.98376549399995,-0.948351249999977,0 -90.98376355899995,-0.9483376869999407,0 -90.98376356999995,-0.9483260509999262,0 -90.98376162699998,-0.9483221949999395,0 -90.98377721299994,-0.9483123179999748,0 -90.98379085999993,-0.948308275999972,0 -90.98380256699994,-0.9483023129999375,0 -90.98381037599995,-0.948302216999927,0 -90.98381818999995,-0.9483021199999424,0 -90.98383578899995,-0.9483019029999584,0 -90.98384361899996,-0.9483018069999575,0 -90.98385145599997,-0.9483055979999375,0 -90.98386126199995,-0.9483113149999617,0 -90.98386911499995,-0.9483170589999828,0 -90.98387108199995,-0.9483209299999575,0 -90.98387894699992,-0.9483286299999283,0 -90.98387896199995,-0.9483403199999422,0 -90.98387308099996,-0.9483501279999583,0 -90.98386915899994,-0.9483560169999862,0 -90.98386523799998,-0.948361904999953,0 -90.98385935399995,-0.9483678109999674,0 -90.98384954899996,-0.9483757029999596,0 -90.98383974599994,-0.9483796929999268,0 -90.98383386599994,-0.948377798999949,0 -90.98382798699998,-0.9483720109999512,0 -90.98382211199998,-0.9483642809999611,0 -90.983814286,-0.9483585219999738,0 -90.98380060299996,-0.9483586599999414,0 -90.98378888399996,-0.9483665539999595,0 -90.98378302599997,-0.9483724429999225,0 -90.98377327499998,-0.9483686499999711,0 -90.98376743699997,-0.9483570539999336,0 
							</coordinates>
						</LinearRing>
					</outerBoundaryIs>
				</Polygon>
			</MultiGeometry>
		</Placemark>
		<Placemark id="ID_00032">
			<name>Isabela</name>
			<Snippet maxLines="0"></Snippet>
			<description><![CDATA[<html xmlns:fo="http://www.w3.org/1999/XSL/Format" xmlns:msxsl="urn:schemas-microsoft-com:xslt">

<head>

<META http-equiv="Content-Type" content="text/html">

<meta http-equiv="content-type" content="text/html; charset=UTF-8">

</head>

<body style="margin:0px 0px 0px 0px;overflow:auto;background:#FFFFFF;">

<table style="font-family:Arial,Verdana,Times;font-size:12px;text-align:left;width:100%;border-collapse:collapse;padding:3px 3px 3px 3px">

<tr style="text-align:center;font-weight:bold;background:#9CBCE2">

<td>Isabela</td>

</tr>

<tr>

<td>

<table style="font-family:Arial,Verdana,Times;font-size:12px;text-align:left;width:100%;border-spacing:0px; padding:3px 3px 3px 3px">

<tr>

<td>FID</td>

<td>32</td>

</tr>

<tr bgcolor="#D4E4F3">

<td>OID_</td>

<td>0</td>

</tr>

<tr>

<td>nodos</td>

<td>57</td>

</tr>

<tr bgcolor="#D4E4F3">

<td>area_ha</td>

<td>0.0254</td>

</tr>

<tr>

<td>area_m</td>

<td>253.9636</td>

</tr>

<tr bgcolor="#D4E4F3">

<td>island</td>

<td>Isabela</td>

</tr>

<tr>

<td>perimetro</td>

<td>70.3875</td>

</tr>

<tr bgcolor="#D4E4F3">

<td>source</td>

<td>Charles Darwin Foundation, 2018</td>

</tr>

</table>

</td>

</tr>

</table>

</body>

</html>]]></description>
			<styleUrl>#PolyStyle000</styleUrl>
			<MultiGeometry>
				<Polygon>
					<outerBoundaryIs>
						<LinearRing>
							<coordinates>
								-90.98086341999998,-0.9514213309999483,0 -90.98087527399997,-0.9514212479999761,0 -90.98088713299994,-0.9514152359999536,0 -90.98089504299998,-0.9514132029999536,0 -90.98090097599999,-0.9514111839999381,0 -90.98091482699994,-0.9514110849999654,0 -90.98092868499998,-0.951410984999944,0 -90.98093660699999,-0.9514109289999629,0 -90.98094849499995,-0.9514108439999572,0 -90.98095444099994,-0.9514167379999785,0 -90.98095642299994,-0.9514246409999544,0 -90.98095642299994,-0.9514345359999633,0 -90.98095047699997,-0.951446449999932,0 -90.98094849499995,-0.9514484409999597,0 -90.98094453199995,-0.9514603389999382,0 -90.98094056999997,-0.9514702559999355,0 -90.98094056999997,-0.9514801489999671,0 -90.98094056999997,-0.9514920199999299,0 -90.98094056999997,-0.9515019119999707,0 -90.98094056999997,-0.9515098269999347,0 -90.98093858899995,-0.9515217079999654,0 -90.98093264699998,-0.9515336069999392,0 -90.98092670599998,-0.9515474809999783,0 -90.98092274699998,-0.9515593659999611,0 -90.98092076699999,-0.9515633299999433,0 -90.98092076699999,-0.9515751969999492,0 -90.98091680799996,-0.951587077999938,0 -90.98091680799996,-0.9515890559999237,0 -90.98090889199995,-0.9515989719999372,0 -90.98090493499996,-0.9516009629999772,0 -90.98088515899997,-0.9516049839999704,0 -90.98086737299997,-0.9516050449999505,0 -90.98085552199994,-0.9516070609999412,0 -90.98084367699995,-0.9516051259999491,0 -90.98084170399994,-0.9515913089999821,0 -90.98082591999997,-0.9515913669999428,0 -90.98081211699997,-0.9515933919999577,0 -90.98081014599995,-0.9515855049999648,0 -90.98081211699997,-0.95157365599994,0 -90.98081803099997,-0.9515657369999513,0 -90.98082591899998,-0.9515538589999443,0 -90.98082789199998,-0.9515420049999585,0 -90.98082986399999,-0.9515301499999355,0 -90.98082986399999,-0.9515222529999543,0 -90.98082789099998,-0.9515123919999313,0 -90.98082986399999,-0.9515005359999653,0 -90.98082986399999,-0.9514965869999458,0 -90.98082986299994,-0.9514827669999537,0 -90.98082591799994,-0.9514748939999487,0 -90.98081605799996,-0.9514670569999403,0 -90.98081605799996,-0.9514571889999349,0 -90.98081605799996,-0.9514453459999493,0 -90.98082000099998,-0.9514334769999676,0 -90.98082986199995,-0.9514255129999514,0 -90.98084367499996,-0.9514313429999616,0 -90.98084959699997,-0.9514392029999437,0 -90.98085354599995,-0.951441151999964,0 -90.98086341999998,-0.9514213309999483,0 
							</coordinates>
						</LinearRing>
					</outerBoundaryIs>
				</Polygon>
			</MultiGeometry>
		</Placemark>
		<Placemark id="ID_00033">
			<name>Isabela</name>
			<Snippet maxLines="0"></Snippet>
			<description><![CDATA[<html xmlns:fo="http://www.w3.org/1999/XSL/Format" xmlns:msxsl="urn:schemas-microsoft-com:xslt">

<head>

<META http-equiv="Content-Type" content="text/html">

<meta http-equiv="content-type" content="text/html; charset=UTF-8">

</head>

<body style="margin:0px 0px 0px 0px;overflow:auto;background:#FFFFFF;">

<table style="font-family:Arial,Verdana,Times;font-size:12px;text-align:left;width:100%;border-collapse:collapse;padding:3px 3px 3px 3px">

<tr style="text-align:center;font-weight:bold;background:#9CBCE2">

<td>Isabela</td>

</tr>

<tr>

<td>

<table style="font-family:Arial,Verdana,Times;font-size:12px;text-align:left;width:100%;border-spacing:0px; padding:3px 3px 3px 3px">

<tr>

<td>FID</td>

<td>33</td>

</tr>

<tr bgcolor="#D4E4F3">

<td>OID_</td>

<td>0</td>

</tr>

<tr>

<td>nodos</td>

<td>71</td>

</tr>

<tr bgcolor="#D4E4F3">

<td>area_ha</td>

<td>0.0231</td>

</tr>

<tr>

<td>area_m</td>

<td>231.073</td>

</tr>

<tr bgcolor="#D4E4F3">

<td>island</td>

<td>Isabela</td>

</tr>

<tr>

<td>perimetro</td>

<td>81.5646</td>

</tr>

<tr bgcolor="#D4E4F3">

<td>source</td>

<td>Charles Darwin Foundation, 2018</td>

</tr>

</table>

</td>

</tr>

</table>

</body>

</html>]]></description>
			<styleUrl>#PolyStyle000</styleUrl>
			<MultiGeometry>
				<Polygon>
					<outerBoundaryIs>
						<LinearRing>
							<coordinates>
								-90.98170879399999,-0.9511264629999796,0 -90.98170879399999,-0.9511224849999305,0 -90.98170879299994,-0.951106571999961,0 -90.98171277199998,-0.9511006039999681,0 -90.98172271899993,-0.9510986149999836,0 -90.98172669799999,-0.9510986149999839,0 -90.98173465499997,-0.9510986149999705,0 -90.98175653799996,-0.9510787229999705,0 -90.98176449599998,-0.9510787229999747,0 -90.98177245399995,-0.9510787229999598,0 -90.98178438999996,-0.9510767339999623,0 -90.98179234699994,-0.9510787229999699,0 -90.98179234799994,-0.9510866789999593,0 -90.98179234799994,-0.9510906569999458,0 -90.98180229499997,-0.9511025919999354,0 -90.98180826299995,-0.9511105479999696,0 -90.98181224199999,-0.9511224829999435,0 -90.98181820999997,-0.9511284499999397,0 -90.98182417799995,-0.9511304389999391,0 -90.98183213599998,-0.9511304389999392,0 -90.98183412499998,-0.951114525999967,0 -90.98184009299996,-0.9511125369999717,0 -90.98185401899997,-0.9511125359999323,0 -90.98185998699995,-0.9511165149999712,0 -90.98186396599994,-0.951124470999961,0 -90.98186993399997,-0.9511324269999512,0 -90.98187988099993,-0.9511383939999485,0 -90.98188982799995,-0.9511483399999694,0 -90.98188982899995,-0.9511562959999645,0 -90.98188783899997,-0.9511642529999392,0 -90.98188386099999,-0.9511722089999302,0 -90.98187988199999,-0.9511841439999663,0 -90.98187590299995,-0.9511940899999447,0 -90.98186993499996,-0.951204034999926,0 -90.98186595599998,-0.9512119919999684,0 -90.98185799899994,-0.951217958999964,0 -90.98184805199998,-0.9512219379999407,0 -90.98184009399996,-0.951221937999948,0 -90.98183412599997,-0.9512199489999568,0 -90.98183412599997,-0.9512100029999687,0 -90.98182815799999,-0.9511960799999362,0 -90.98182019999995,-0.9511841449999597,0 -90.98181224199999,-0.9511801669999538,0 -90.98180627399995,-0.951174199999965,0 -90.98180030599997,-0.9511761889999681,0 -90.98179234899999,-0.9511881239999485,0 -90.98178439099996,-0.9511980689999213,0 -90.98178041199998,-0.9512040369999686,0 -90.98176648699996,-0.9512119939999562,0 -90.98175852899999,-0.951213982999941,0 -90.98174858199997,-0.9512119939999406,0 -90.98174062499999,-0.9512139829999459,0 -90.98173664599995,-0.9512259179999826,0 -90.98173664599995,-0.951235862999969,0 -90.98173465699995,-0.9512477979999352,0 -90.98172272099998,-0.9512517769999279,0 -90.98170879499996,-0.9512537659999844,0 -90.98170083699995,-0.9512497879999212,0 -90.98169486899997,-0.9512418309999488,0 -90.98169486899997,-0.951231885999967,0 -90.98169486899997,-0.9512179619999309,0 -90.98169685799995,-0.9512060269999575,0 -90.98170083699995,-0.9511980709999596,0 -90.98170879399999,-0.9511940929999769,0 -90.98171476199995,-0.951192102999918,0 -90.98172271999994,-0.9511861359999319,0 -90.98172470899998,-0.9511742009999648,0 -90.98172271999994,-0.951160276999936,0 -90.98171874099995,-0.9511543099999393,0 -90.98170879399999,-0.9511463539999465,0 -90.98170879399999,-0.9511383969999595,0 -90.98170879399999,-0.9511264629999796,0 
							</coordinates>
						</LinearRing>
					</outerBoundaryIs>
				</Polygon>
			</MultiGeometry>
		</Placemark>
		<Placemark id="ID_00034">
			<name>Isabela</name>
			<Snippet maxLines="0"></Snippet>
			<description><![CDATA[<html xmlns:fo="http://www.w3.org/1999/XSL/Format" xmlns:msxsl="urn:schemas-microsoft-com:xslt">

<head>

<META http-equiv="Content-Type" content="text/html">

<meta http-equiv="content-type" content="text/html; charset=UTF-8">

</head>

<body style="margin:0px 0px 0px 0px;overflow:auto;background:#FFFFFF;">

<table style="font-family:Arial,Verdana,Times;font-size:12px;text-align:left;width:100%;border-collapse:collapse;padding:3px 3px 3px 3px">

<tr style="text-align:center;font-weight:bold;background:#9CBCE2">

<td>Isabela</td>

</tr>

<tr>

<td>

<table style="font-family:Arial,Verdana,Times;font-size:12px;text-align:left;width:100%;border-spacing:0px; padding:3px 3px 3px 3px">

<tr>

<td>FID</td>

<td>34</td>

</tr>

<tr bgcolor="#D4E4F3">

<td>OID_</td>

<td>0</td>

</tr>

<tr>

<td>nodos</td>

<td>38</td>

</tr>

<tr bgcolor="#D4E4F3">

<td>area_ha</td>

<td>0.0131</td>

</tr>

<tr>

<td>area_m</td>

<td>130.6179</td>

</tr>

<tr bgcolor="#D4E4F3">

<td>island</td>

<td>Isabela</td>

</tr>

<tr>

<td>perimetro</td>

<td>46.3436</td>

</tr>

<tr bgcolor="#D4E4F3">

<td>source</td>

<td>Charles Darwin Foundation, 2018</td>

</tr>

</table>

</td>

</tr>

</table>

</body>

</html>]]></description>
			<styleUrl>#PolyStyle000</styleUrl>
			<MultiGeometry>
				<Polygon>
					<outerBoundaryIs>
						<LinearRing>
							<coordinates>
								-90.98104305499997,-0.9519533889999235,0 -90.98104302799999,-0.9519454419999581,0 -90.98103710899994,-0.9519375309999362,0 -90.98102923299996,-0.9519316209999741,0 -90.98102137299998,-0.9519296859999743,0 -90.98100761999996,-0.9519258049999684,0 -90.98100562199994,-0.9519178649999327,0 -90.98100362299994,-0.9519099219999635,0 -90.98099767899998,-0.9518980239999495,0 -90.98099565899997,-0.9518860899999581,0 -90.98099562999992,-0.9518801119999759,0 -90.98099952899997,-0.9518741009999261,0 -90.98100934399997,-0.9518720289999527,0 -90.98101130899995,-0.9518720129999627,0 -90.98101122099996,-0.9518520569999347,0 -90.98101908799997,-0.9518519909999533,0 -90.98103482199997,-0.9518498599999253,0 -90.98104466599995,-0.9518497769999531,0 -90.98105648299998,-0.9518496769999355,0 -90.98106633499998,-0.9518495939999494,0 -90.98107421999998,-0.9518495269999727,0 -90.98108802399999,-0.9518494099999655,0 -90.98110380799994,-0.9518492769999467,0 -90.98110775899994,-0.9518512439999499,0 -90.98110974499996,-0.9518592279999245,0 -90.98110976599998,-0.9518732209999663,0 -90.98110977199997,-0.9518772169999387,0 -90.98110979399996,-0.9518911939999268,0 -90.98111374599995,-0.9518971519999652,0 -90.98111573599994,-0.9519110999999665,0 -90.98111772499998,-0.9519250379999521,0 -90.98111379599999,-0.9519330329999377,0 -90.98110396299997,-0.9519410619999467,0 -90.98109806499997,-0.9519450799999691,0 -90.98108627499994,-0.9519511229999633,0 -90.98107450400001,-0.9519611349999778,0 -90.98107058999993,-0.951967116999924,0 -90.98104310999999,-0.9519692709999458,0 -90.98104305499997,-0.9519533889999235,0 
							</coordinates>
						</LinearRing>
					</outerBoundaryIs>
				</Polygon>
			</MultiGeometry>
		</Placemark>
		<Placemark id="ID_00035">
			<name>Isabela</name>
			<Snippet maxLines="0"></Snippet>
			<description><![CDATA[<html xmlns:fo="http://www.w3.org/1999/XSL/Format" xmlns:msxsl="urn:schemas-microsoft-com:xslt">

<head>

<META http-equiv="Content-Type" content="text/html">

<meta http-equiv="content-type" content="text/html; charset=UTF-8">

</head>

<body style="margin:0px 0px 0px 0px;overflow:auto;background:#FFFFFF;">

<table style="font-family:Arial,Verdana,Times;font-size:12px;text-align:left;width:100%;border-collapse:collapse;padding:3px 3px 3px 3px">

<tr style="text-align:center;font-weight:bold;background:#9CBCE2">

<td>Isabela</td>

</tr>

<tr>

<td>

<table style="font-family:Arial,Verdana,Times;font-size:12px;text-align:left;width:100%;border-spacing:0px; padding:3px 3px 3px 3px">

<tr>

<td>FID</td>

<td>35</td>

</tr>

<tr bgcolor="#D4E4F3">

<td>OID_</td>

<td>0</td>

</tr>

<tr>

<td>nodos</td>

<td>41</td>

</tr>

<tr bgcolor="#D4E4F3">

<td>area_ha</td>

<td>0.0157</td>

</tr>

<tr>

<td>area_m</td>

<td>156.9653</td>

</tr>

<tr bgcolor="#D4E4F3">

<td>island</td>

<td>Isabela</td>

</tr>

<tr>

<td>perimetro</td>

<td>51.4859</td>

</tr>

<tr bgcolor="#D4E4F3">

<td>source</td>

<td>Charles Darwin Foundation, 2018</td>

</tr>

</table>

</td>

</tr>

</table>

</body>

</html>]]></description>
			<styleUrl>#PolyStyle000</styleUrl>
			<MultiGeometry>
				<Polygon>
					<outerBoundaryIs>
						<LinearRing>
							<coordinates>
								-90.98086108099994,-0.9527347949999725,0 -90.98086103499999,-0.9527193769999337,0 -90.98085910999998,-0.9527174249999496,0 -90.98084376699995,-0.9527172259999429,0 -90.98082843099996,-0.9527151019999546,0 -90.98082267899997,-0.9527131019999537,0 -90.98081309499997,-0.9527091289999704,0 -90.98080923399994,-0.9526994549999663,0 -90.98080920699994,-0.9526917539999463,0 -90.98080918099998,-0.952684050999948,0 -90.98081294899998,-0.9526667599999455,0 -90.98081484899996,-0.9526513249999691,0 -90.98081484899996,-0.9526435879999473,0 -90.98081484899996,-0.9526319819999614,0 -90.98081677,-0.952626192999959,0 -90.98084368399999,-0.9526205719999368,0 -90.98085522799994,-0.9526206499999729,0 -90.98086677699996,-0.9526207279999402,0 -90.98087833099997,-0.9526246789999469,0 -90.98088603699995,-0.952628604999977,0 -90.98089759999994,-0.9526325599999339,0 -90.98090338399999,-0.9526403509999522,0 -90.98090916899997,-0.9526500809999384,0 -90.98091688399995,-0.9526578899999583,0 -90.98092653099997,-0.9526599009999555,0 -90.98093425199994,-0.9526677139999777,0 -90.98093811299999,-0.9526793779999683,0 -90.98093811299999,-0.9526832549999573,0 -90.98094004399997,-0.9526968439999399,0 -90.98094004399997,-0.9527045999999556,0 -90.98094004399997,-0.9527123559999546,0 -90.98094004399997,-0.9527278679999509,0 -90.98093811399997,-0.9527297899999725,0 -90.98092653199996,-0.9527432569999477,0 -90.98091495599994,-0.9527450889999561,0 -90.98089567399995,-0.952742973999929,0 -90.98088416299999,-0.9527505279999731,0 -90.98087650199994,-0.9527581289999565,0 -90.98087075999995,-0.952763826999955,0 -90.98086499199997,-0.9527598919999649,0 -90.98086305,-0.9527521599999349,0 -90.98086108099994,-0.9527347949999725,0 
							</coordinates>
						</LinearRing>
					</outerBoundaryIs>
				</Polygon>
			</MultiGeometry>
		</Placemark>
		<Placemark id="ID_00036">
			<name>Isabela</name>
			<Snippet maxLines="0"></Snippet>
			<description><![CDATA[<html xmlns:fo="http://www.w3.org/1999/XSL/Format" xmlns:msxsl="urn:schemas-microsoft-com:xslt">

<head>

<META http-equiv="Content-Type" content="text/html">

<meta http-equiv="content-type" content="text/html; charset=UTF-8">

</head>

<body style="margin:0px 0px 0px 0px;overflow:auto;background:#FFFFFF;">

<table style="font-family:Arial,Verdana,Times;font-size:12px;text-align:left;width:100%;border-collapse:collapse;padding:3px 3px 3px 3px">

<tr style="text-align:center;font-weight:bold;background:#9CBCE2">

<td>Isabela</td>

</tr>

<tr>

<td>

<table style="font-family:Arial,Verdana,Times;font-size:12px;text-align:left;width:100%;border-spacing:0px; padding:3px 3px 3px 3px">

<tr>

<td>FID</td>

<td>36</td>

</tr>

<tr bgcolor="#D4E4F3">

<td>OID_</td>

<td>0</td>

</tr>

<tr>

<td>nodos</td>

<td>36</td>

</tr>

<tr bgcolor="#D4E4F3">

<td>area_ha</td>

<td>0.0118</td>

</tr>

<tr>

<td>area_m</td>

<td>117.7396</td>

</tr>

<tr bgcolor="#D4E4F3">

<td>island</td>

<td>Isabela</td>

</tr>

<tr>

<td>perimetro</td>

<td>43.0342</td>

</tr>

<tr bgcolor="#D4E4F3">

<td>source</td>

<td>Charles Darwin Foundation, 2018</td>

</tr>

</table>

</td>

</tr>

</table>

</body>

</html>]]></description>
			<styleUrl>#PolyStyle000</styleUrl>
			<MultiGeometry>
				<Polygon>
					<outerBoundaryIs>
						<LinearRing>
							<coordinates>
								-90.98253825399996,-0.9521270039999684,0 -90.98254621099994,-0.9521190479999255,0 -90.98254820099999,-0.952130981999974,0 -90.98255814699996,-0.9521309819999683,0 -90.98257406199997,-0.9521250139999408,0 -90.98258400899994,-0.9521309819999728,0 -90.98259196699996,-0.9521389379999574,0 -90.98259594599995,-0.9521568399999334,0 -90.98259793499994,-0.9521608179999224,0 -90.982599925,-0.9521747419999572,0 -90.982599925,-0.952182697999937,0 -90.98259793599999,-0.9521946329999828,0 -90.98259594699992,-0.9522005999999739,0 -90.98259594699992,-0.952208555999967,0 -90.98258798899997,-0.9522224799999369,0 -90.982582021,-0.9522344149999601,0 -90.98256212799998,-0.9522503279999313,0 -90.98256013899999,-0.9522543059999349,0 -90.98254820199998,-0.9522602739999677,0 -90.98253825599996,-0.9522642519999709,0 -90.98252830899996,-0.9522642519999574,0 -90.98252631899999,-0.9522622629999662,0 -90.98252432999999,-0.9522543069999762,0 -90.98252035099995,-0.9522463499999319,0 -90.98252035099995,-0.9522344159999552,0 -90.98251836099996,-0.9522264589999663,0 -90.98251438199998,-0.9522145249999287,0 -90.98251239299999,-0.9522065679999557,0 -90.98251239299999,-0.952198611999953,0 -90.98251040299995,-0.9521866769999264,0 -90.98251040299995,-0.9521727539999453,0 -90.98251040299995,-0.9521667859999674,0 -90.98251239199999,-0.9521588299999698,0 -90.98251835999996,-0.952146894999945,0 -90.98252631699997,-0.9521369499999497,0 -90.98253228499999,-0.9521309819999703,0 -90.98253825399996,-0.9521270039999684,0 
							</coordinates>
						</LinearRing>
					</outerBoundaryIs>
				</Polygon>
			</MultiGeometry>
		</Placemark>
		<Placemark id="ID_00037">
			<name>Isabela</name>
			<Snippet maxLines="0"></Snippet>
			<description><![CDATA[<html xmlns:fo="http://www.w3.org/1999/XSL/Format" xmlns:msxsl="urn:schemas-microsoft-com:xslt">

<head>

<META http-equiv="Content-Type" content="text/html">

<meta http-equiv="content-type" content="text/html; charset=UTF-8">

</head>

<body style="margin:0px 0px 0px 0px;overflow:auto;background:#FFFFFF;">

<table style="font-family:Arial,Verdana,Times;font-size:12px;text-align:left;width:100%;border-collapse:collapse;padding:3px 3px 3px 3px">

<tr style="text-align:center;font-weight:bold;background:#9CBCE2">

<td>Isabela</td>

</tr>

<tr>

<td>

<table style="font-family:Arial,Verdana,Times;font-size:12px;text-align:left;width:100%;border-spacing:0px; padding:3px 3px 3px 3px">

<tr>

<td>FID</td>

<td>37</td>

</tr>

<tr bgcolor="#D4E4F3">

<td>OID_</td>

<td>0</td>

</tr>

<tr>

<td>nodos</td>

<td>40</td>

</tr>

<tr bgcolor="#D4E4F3">

<td>area_ha</td>

<td>0.0136</td>

</tr>

<tr>

<td>area_m</td>

<td>135.9552</td>

</tr>

<tr bgcolor="#D4E4F3">

<td>island</td>

<td>Isabela</td>

</tr>

<tr>

<td>perimetro</td>

<td>51.7065</td>

</tr>

<tr bgcolor="#D4E4F3">

<td>source</td>

<td>Charles Darwin Foundation, 2018</td>

</tr>

</table>

</td>

</tr>

</table>

</body>

</html>]]></description>
			<styleUrl>#PolyStyle000</styleUrl>
			<MultiGeometry>
				<Polygon>
					<outerBoundaryIs>
						<LinearRing>
							<coordinates>
								-90.98341729099997,-0.9530490719999459,0 -90.98341729099997,-0.9530351479999727,0 -90.98342126899996,-0.953021223999945,0 -90.98342723699994,-0.9530192349999426,0 -90.98345110999998,-0.953007299999972,0 -90.98345906699996,-0.9530033219999758,0 -90.98346702499998,-0.9529933759999413,0 -90.98347299299998,-0.9529874089999441,0 -90.98348293899994,-0.952981440999964,0 -90.98349487599994,-0.9529794519999602,0 -90.98350482199999,-0.952979451999958,0 -90.98352073699992,-0.952979451999958,0 -90.98353267399996,-0.9529854189999526,0 -90.98354063099997,-0.9529893969999576,0 -90.98354460999997,-0.9529973529999488,0 -90.98354858899995,-0.9530033199999282,0 -90.98355256799994,-0.9530132659999745,0 -90.98355256799994,-0.953017243999959,0 -90.98355256799994,-0.9530311679999359,0 -90.98355654699998,-0.9530470799999757,0 -90.98355853699995,-0.9530530479999645,0 -90.98356450499995,-0.9530570259999508,0 -90.98357046099994,-0.953064980999958,0 -90.98357228699996,-0.9530788849999743,0 -90.98356622999995,-0.9530868229999714,0 -90.98356223199994,-0.9530888069999697,0 -90.98353436699995,-0.953092773999964,0 -90.98352244399997,-0.9530927739999621,0 -90.98351052099999,-0.953092773999969,0 -90.98349870399994,-0.9530808709999474,0 -90.98349882899998,-0.9530669689999637,0 -90.98349288699995,-0.9530550379999525,0 -90.98348294,-0.9530530489999446,0 -90.98347498299995,-0.9530530489999503,0 -90.98346304699999,-0.9530530489999484,0 -90.98345508899998,-0.953059016999926,0 -90.98344514199995,-0.9530629949999223,0 -90.98343717799996,-0.9530649829999266,0 -90.98341927499996,-0.953064983999973,0 -90.98341729099997,-0.953062994999927,0 -90.98341729099997,-0.9530490719999459,0 
							</coordinates>
						</LinearRing>
					</outerBoundaryIs>
				</Polygon>
			</MultiGeometry>
		</Placemark>
		<Placemark id="ID_00038">
			<name>Isabela</name>
			<Snippet maxLines="0"></Snippet>
			<description><![CDATA[<html xmlns:fo="http://www.w3.org/1999/XSL/Format" xmlns:msxsl="urn:schemas-microsoft-com:xslt">

<head>

<META http-equiv="Content-Type" content="text/html">

<meta http-equiv="content-type" content="text/html; charset=UTF-8">

</head>

<body style="margin:0px 0px 0px 0px;overflow:auto;background:#FFFFFF;">

<table style="font-family:Arial,Verdana,Times;font-size:12px;text-align:left;width:100%;border-collapse:collapse;padding:3px 3px 3px 3px">

<tr style="text-align:center;font-weight:bold;background:#9CBCE2">

<td>Isabela</td>

</tr>

<tr>

<td>

<table style="font-family:Arial,Verdana,Times;font-size:12px;text-align:left;width:100%;border-spacing:0px; padding:3px 3px 3px 3px">

<tr>

<td>FID</td>

<td>38</td>

</tr>

<tr bgcolor="#D4E4F3">

<td>OID_</td>

<td>0</td>

</tr>

<tr>

<td>nodos</td>

<td>29</td>

</tr>

<tr bgcolor="#D4E4F3">

<td>area_ha</td>

<td>0.0094</td>

</tr>

<tr>

<td>area_m</td>

<td>94.3282</td>

</tr>

<tr bgcolor="#D4E4F3">

<td>island</td>

<td>Isabela</td>

</tr>

<tr>

<td>perimetro</td>

<td>36.9729</td>

</tr>

<tr bgcolor="#D4E4F3">

<td>source</td>

<td>Charles Darwin Foundation, 2018</td>

</tr>

</table>

</td>

</tr>

</table>

</body>

</html>]]></description>
			<styleUrl>#PolyStyle000</styleUrl>
			<MultiGeometry>
				<Polygon>
					<outerBoundaryIs>
						<LinearRing>
							<coordinates>
								-90.98350481999995,-0.9528282799999565,0 -90.98350084099995,-0.9528143569999659,0 -90.98350084099995,-0.9528004329999301,0 -90.98349487299998,-0.9527924769999386,0 -90.98348691499996,-0.952786508999964,0 -90.98348492599996,-0.952776563999979,0 -90.98348492599996,-0.9527666179999342,0 -90.98348890399996,-0.9527566729999559,0 -90.98349686199998,-0.9527487159999766,0 -90.98349686099994,-0.9527407599999349,0 -90.98349686099994,-0.9527288249999474,0 -90.98349885099998,-0.9527208689999678,0 -90.98352272299997,-0.9527168899999711,0 -90.98353465899997,-0.9527168899999777,0 -90.98354659599994,-0.9527188789999724,0 -90.98355853199996,-0.9527268349999701,0 -90.98356251099995,-0.9527328029999419,0 -90.98356847899999,-0.9527387699999409,0 -90.98357046899996,-0.952750703999917,0 -90.98357046899996,-0.9527666169999576,0 -90.98357046899996,-0.952776562999922,0 -90.98356847999997,-0.9527884969999664,0 -90.98356450099999,-0.9528024209999506,0 -90.98355654399995,-0.952812366999976,0 -90.983548586,-0.952822311999961,0 -90.98353863999995,-0.9528282799999426,0 -90.98353068199999,-0.9528302689999466,0 -90.98352471399994,-0.952832257999946,0 -90.98351476699997,-0.9528322579999513,0 -90.98350481999995,-0.9528282799999565,0 
							</coordinates>
						</LinearRing>
					</outerBoundaryIs>
				</Polygon>
			</MultiGeometry>
		</Placemark>
		<Placemark id="ID_00039">
			<name>Isabela</name>
			<Snippet maxLines="0"></Snippet>
			<description><![CDATA[<html xmlns:fo="http://www.w3.org/1999/XSL/Format" xmlns:msxsl="urn:schemas-microsoft-com:xslt">

<head>

<META http-equiv="Content-Type" content="text/html">

<meta http-equiv="content-type" content="text/html; charset=UTF-8">

</head>

<body style="margin:0px 0px 0px 0px;overflow:auto;background:#FFFFFF;">

<table style="font-family:Arial,Verdana,Times;font-size:12px;text-align:left;width:100%;border-collapse:collapse;padding:3px 3px 3px 3px">

<tr style="text-align:center;font-weight:bold;background:#9CBCE2">

<td>Isabela</td>

</tr>

<tr>

<td>

<table style="font-family:Arial,Verdana,Times;font-size:12px;text-align:left;width:100%;border-spacing:0px; padding:3px 3px 3px 3px">

<tr>

<td>FID</td>

<td>39</td>

</tr>

<tr bgcolor="#D4E4F3">

<td>OID_</td>

<td>0</td>

</tr>

<tr>

<td>nodos</td>

<td>26</td>

</tr>

<tr bgcolor="#D4E4F3">

<td>area_ha</td>

<td>0.0086</td>

</tr>

<tr>

<td>area_m</td>

<td>86.324</td>

</tr>

<tr bgcolor="#D4E4F3">

<td>island</td>

<td>Isabela</td>

</tr>

<tr>

<td>perimetro</td>

<td>34.9384</td>

</tr>

<tr bgcolor="#D4E4F3">

<td>source</td>

<td>Charles Darwin Foundation, 2018</td>

</tr>

</table>

</td>

</tr>

</table>

</body>

</html>]]></description>
			<styleUrl>#PolyStyle000</styleUrl>
			<MultiGeometry>
				<Polygon>
					<outerBoundaryIs>
						<LinearRing>
							<coordinates>
								-90.98413558399994,-0.9532579829999651,0 -90.98413186899995,-0.9532461289999727,0 -90.98413012599997,-0.9532342629999538,0 -90.98413028199997,-0.9532263459999506,0 -90.98413443099996,-0.9532164429999686,0 -90.98414095899994,-0.9531866899999332,0 -90.98415292,-0.9531827169999461,0 -90.98416496799996,-0.9531747689999238,0 -90.98417504199995,-0.9531668149999782,0 -90.98417900499999,-0.9531668149999734,0 -90.98419675099997,-0.9531707919999757,0 -90.98420647699999,-0.9531787429999674,0 -90.98420634299998,-0.9531847029999687,0 -90.98420814399999,-0.9531926449999526,0 -90.98421183199997,-0.953204548999963,0 -90.98421956299995,-0.9532124789999502,0 -90.98422333499997,-0.9532204039999842,0 -90.98422503599994,-0.9532322829999775,0 -90.98422475899996,-0.9532441499999307,0 -90.98421860499997,-0.9532540319999623,0 -90.98420864099995,-0.9532579819999634,0 -90.98420069899999,-0.953259956999949,0 -90.98418880899999,-0.9532619319999707,0 -90.984169067,-0.9532619319999687,0 -90.98415919699994,-0.9532619319999839,0 -90.98414735099999,-0.9532619319999744,0 -90.98413558399994,-0.9532579829999651,0 
							</coordinates>
						</LinearRing>
					</outerBoundaryIs>
				</Polygon>
			</MultiGeometry>
		</Placemark>
		<Placemark id="ID_00040">
			<name>Isabela</name>
			<Snippet maxLines="0"></Snippet>
			<description><![CDATA[<html xmlns:fo="http://www.w3.org/1999/XSL/Format" xmlns:msxsl="urn:schemas-microsoft-com:xslt">

<head>

<META http-equiv="Content-Type" content="text/html">

<meta http-equiv="content-type" content="text/html; charset=UTF-8">

</head>

<body style="margin:0px 0px 0px 0px;overflow:auto;background:#FFFFFF;">

<table style="font-family:Arial,Verdana,Times;font-size:12px;text-align:left;width:100%;border-collapse:collapse;padding:3px 3px 3px 3px">

<tr style="text-align:center;font-weight:bold;background:#9CBCE2">

<td>Isabela</td>

</tr>

<tr>

<td>

<table style="font-family:Arial,Verdana,Times;font-size:12px;text-align:left;width:100%;border-spacing:0px; padding:3px 3px 3px 3px">

<tr>

<td>FID</td>

<td>40</td>

</tr>

<tr bgcolor="#D4E4F3">

<td>OID_</td>

<td>0</td>

</tr>

<tr>

<td>nodos</td>

<td>80</td>

</tr>

<tr bgcolor="#D4E4F3">

<td>area_ha</td>

<td>0.1713</td>

</tr>

<tr>

<td>area_m</td>

<td>1712.5129</td>

</tr>

<tr bgcolor="#D4E4F3">

<td>island</td>

<td>Isabela</td>

</tr>

<tr>

<td>perimetro</td>

<td>160.82</td>

</tr>

<tr bgcolor="#D4E4F3">

<td>source</td>

<td>Charles Darwin Foundation, 2018</td>

</tr>

</table>

</td>

</tr>

</table>

</body>

</html>]]></description>
			<styleUrl>#PolyStyle000</styleUrl>
			<MultiGeometry>
				<Polygon>
					<outerBoundaryIs>
						<LinearRing>
							<coordinates>
								-90.98540948699997,-0.952516028999973,0 -90.98539671399999,-0.9525064509999814,0 -90.98539671399999,-0.9524936809999565,0 -90.98540309899994,-0.9524681399999511,0 -90.98540948499999,-0.9524425989999299,0 -90.98540948399995,-0.9524234429999292,0 -90.98540309799996,-0.9524106729999825,0 -90.98539032499996,-0.9523947109999571,0 -90.98537435999998,-0.9523819409999418,0 -90.98536797299992,-0.9523755559999346,0 -90.98536477999994,-0.9523595929999316,0 -90.98535519999996,-0.9523436299999769,0 -90.98534242799997,-0.9523308599999573,0 -90.985329655,-0.9523148969999574,0 -90.98532326899999,-0.9523021269999358,0 -90.98531688199996,-0.9522893569999351,0 -90.98531368899995,-0.9522702009999762,0 -90.98531368799995,-0.9522542379999666,0 -90.98531368799995,-0.9522414679999574,0 -90.98531687999997,-0.9522223119999426,0 -90.98532326599997,-0.9522031559999378,0 -90.98532645799998,-0.9521776149999254,0 -90.98532645799998,-0.9521616519999661,0 -90.98535200099997,-0.9521361109999577,0 -90.98536157999996,-0.9521297249999597,0 -90.98537115899995,-0.9521201469999524,0 -90.98538712399993,-0.9521137619999581,0 -90.98539989599999,-0.9521009909999559,0 -90.98541586099998,-0.9520914129999413,0 -90.98542863299997,-0.9520850269999491,0 -90.98544140499998,-0.9520754489999479,0 -90.98545417599996,-0.9520658709999506,0 -90.98546056199996,-0.9520594859999354,0 -90.98547333399995,-0.9520467149999443,0 -90.98548610599993,-0.9520467149999331,0 -90.98551165099997,-0.9520467139999425,0 -90.98553400199995,-0.9520467129999606,0 -90.98556912499998,-0.9520467119999655,0 -90.98557870499995,-0.9520626749999831,0 -90.98558509099996,-0.952078637999925,0 -90.98559467099994,-0.9520882159999408,0 -90.98560105699995,-0.9520946009999347,0 -90.98561382999996,-0.9521073709999528,0 -90.98562979499997,-0.9521169479999628,0 -90.98565533999995,-0.9521297179999828,0 -90.98566811199999,-0.9521361029999294,0 -90.98567130499998,-0.9521488729999417,0 -90.98567449899997,-0.9521712209999642,0 -90.98567449999995,-0.9521967619999654,0 -90.98568088599996,-0.9522127249999275,0 -90.98568727299995,-0.9522318799999402,0 -90.98568407999994,-0.9522478429999572,0 -90.98568408099999,-0.952260613999949,0 -90.98569365999998,-0.95227657599998,0 -90.98571601099997,-0.9522797679999299,0 -90.98572239799995,-0.9522893459999301,0 -90.98572239799995,-0.9523021159999433,0 -90.98572239899994,-0.9523308499999584,0 -90.98571920599993,-0.9523468129999658,0 -90.98570962799994,-0.952365968999966,0 -90.98570004899995,-0.9523755469999764,0 -90.98569046999995,-0.9523883169999236,0 -90.98568727699995,-0.95239470299992,0 -90.98567450599995,-0.9524170509999441,0 -90.98566811999996,-0.952429821999949,0 -90.98565534899997,-0.952452169999962,0 -90.98564896299996,-0.9524617479999555,0 -90.98563938399997,-0.9524777109999703,0 -90.98562661199999,-0.95248728899997,0 -90.985617033,-0.9524936749999662,0 -90.98560426099994,-0.9524968679999714,0 -90.98558190999995,-0.952500060999971,0 -90.98555955899997,-0.9525032539999726,0 -90.98554040099998,-0.9525064469999566,0 -90.98552124299994,-0.9525096399999595,0 -90.98549250599996,-0.9525128339999427,0 -90.98546696199996,-0.9525160269999505,0 -90.98545099599994,-0.952519219999947,0 -90.98543503099997,-0.9525224129999395,0 -90.98541906599996,-0.9525224139999344,0 -90.98540948699997,-0.952516028999973,0 
							</coordinates>
						</LinearRing>
					</outerBoundaryIs>
				</Polygon>
			</MultiGeometry>
		</Placemark>
		<Placemark id="ID_00041">
			<name>Isabela</name>
			<Snippet maxLines="0"></Snippet>
			<description><![CDATA[<html xmlns:fo="http://www.w3.org/1999/XSL/Format" xmlns:msxsl="urn:schemas-microsoft-com:xslt">

<head>

<META http-equiv="Content-Type" content="text/html">

<meta http-equiv="content-type" content="text/html; charset=UTF-8">

</head>

<body style="margin:0px 0px 0px 0px;overflow:auto;background:#FFFFFF;">

<table style="font-family:Arial,Verdana,Times;font-size:12px;text-align:left;width:100%;border-collapse:collapse;padding:3px 3px 3px 3px">

<tr style="text-align:center;font-weight:bold;background:#9CBCE2">

<td>Isabela</td>

</tr>

<tr>

<td>

<table style="font-family:Arial,Verdana,Times;font-size:12px;text-align:left;width:100%;border-spacing:0px; padding:3px 3px 3px 3px">

<tr>

<td>FID</td>

<td>41</td>

</tr>

<tr bgcolor="#D4E4F3">

<td>OID_</td>

<td>0</td>

</tr>

<tr>

<td>nodos</td>

<td>42</td>

</tr>

<tr bgcolor="#D4E4F3">

<td>area_ha</td>

<td>0.0467</td>

</tr>

<tr>

<td>area_m</td>

<td>466.9902</td>

</tr>

<tr bgcolor="#D4E4F3">

<td>island</td>

<td>Isabela</td>

</tr>

<tr>

<td>perimetro</td>

<td>83.4605</td>

</tr>

<tr bgcolor="#D4E4F3">

<td>source</td>

<td>Charles Darwin Foundation, 2018</td>

</tr>

</table>

</td>

</tr>

</table>

</body>

</html>]]></description>
			<styleUrl>#PolyStyle000</styleUrl>
			<MultiGeometry>
				<Polygon>
					<outerBoundaryIs>
						<LinearRing>
							<coordinates>
								-90.98600977199999,-0.9523148769999319,0 -90.98600019199994,-0.9522989149999745,0 -90.98599699899995,-0.9522893369999759,0 -90.98598741899997,-0.9522637959999531,0 -90.98596825999994,-0.9522478339999371,0 -90.98595868099994,-0.9522318709999288,0 -90.98595229399996,-0.9522191009999643,0 -90.98594271499997,-0.9521999459999451,0 -90.98594271399998,-0.9521871759999403,0 -90.98594271399998,-0.9521616349999328,0 -90.98594271299999,-0.9521520569999822,0 -90.98594271299999,-0.9521265159999698,0 -90.98594271199994,-0.9521137459999604,0 -90.98594909799994,-0.9520945899999522,0 -90.98596186999998,-0.9520882049999407,0 -90.98596825599998,-0.9520850119999332,0 -90.98598741299998,-0.9520626629999291,0 -90.98600018499997,-0.9520562779999263,0 -90.98601295799993,-0.9520562769999472,0 -90.98604169499998,-0.9520658549999446,0 -90.98605127499997,-0.9520754319999664,0 -90.98605766099996,-0.952091394999961,0 -90.98606404699994,-0.9521041649999809,0 -90.98607681999995,-0.9521137419999457,0 -90.98609278499998,-0.9521265119999454,0 -90.98610236499997,-0.9521392819999698,0 -90.98611513699996,-0.9521520519999762,0 -90.98612471599995,-0.9521552449999704,0 -90.98613748899999,-0.9521680149999237,0 -90.98614706799998,-0.9521839769999521,0 -90.98615026199997,-0.9522063249999638,0 -90.98615026299994,-0.9522254809999754,0 -90.98615026299994,-0.9522478289999282,0 -90.98614068399995,-0.9522605999999378,0 -90.98612791299996,-0.9522701779999307,0 -90.98610875499998,-0.9522733709999283,0 -90.98609917599998,-0.9522797559999441,0 -90.98609278999999,-0.952292526999944,0 -90.98608321099994,-0.9523052979999475,0 -90.98607363199994,-0.9523148759999395,0 -90.98605128099995,-0.952324453999957,0 -90.98601935099998,-0.952324454999945,0 -90.98600977199999,-0.9523148769999319,0 
							</coordinates>
						</LinearRing>
					</outerBoundaryIs>
				</Polygon>
			</MultiGeometry>
		</Placemark>
		<Placemark id="ID_00042">
			<name>Isabela</name>
			<Snippet maxLines="0"></Snippet>
			<description><![CDATA[<html xmlns:fo="http://www.w3.org/1999/XSL/Format" xmlns:msxsl="urn:schemas-microsoft-com:xslt">

<head>

<META http-equiv="Content-Type" content="text/html">

<meta http-equiv="content-type" content="text/html; charset=UTF-8">

</head>

<body style="margin:0px 0px 0px 0px;overflow:auto;background:#FFFFFF;">

<table style="font-family:Arial,Verdana,Times;font-size:12px;text-align:left;width:100%;border-collapse:collapse;padding:3px 3px 3px 3px">

<tr style="text-align:center;font-weight:bold;background:#9CBCE2">

<td>Isabela</td>

</tr>

<tr>

<td>

<table style="font-family:Arial,Verdana,Times;font-size:12px;text-align:left;width:100%;border-spacing:0px; padding:3px 3px 3px 3px">

<tr>

<td>FID</td>

<td>42</td>

</tr>

<tr bgcolor="#D4E4F3">

<td>OID_</td>

<td>0</td>

</tr>

<tr>

<td>nodos</td>

<td>62</td>

</tr>

<tr bgcolor="#D4E4F3">

<td>area_ha</td>

<td>0.0244</td>

</tr>

<tr>

<td>area_m</td>

<td>244.3416</td>

</tr>

<tr bgcolor="#D4E4F3">

<td>island</td>

<td>Isabela</td>

</tr>

<tr>

<td>perimetro</td>

<td>83.6191</td>

</tr>

<tr bgcolor="#D4E4F3">

<td>source</td>

<td>Charles Darwin Foundation, 2018</td>

</tr>

</table>

</td>

</tr>

</table>

</body>

</html>]]></description>
			<styleUrl>#PolyStyle000</styleUrl>
			<MultiGeometry>
				<Polygon>
					<outerBoundaryIs>
						<LinearRing>
							<coordinates>
								-90.98113960499995,-0.9543574169999284,0 -90.98114603499994,-0.9543445569999564,0 -90.98115246199996,-0.9543423719999262,0 -90.98117174699995,-0.9543422179999644,0 -90.98118461199994,-0.9543485249999431,0 -90.98119319199996,-0.9543570049999565,0 -90.98119962999995,-0.9543655049999404,0 -90.98121036399994,-0.95436970099996,0 -90.98121680499996,-0.9543696579999559,0 -90.98123182199998,-0.9543697689999314,0 -90.98124039899994,-0.9543698329999244,0 -90.98124683399999,-0.9543784299999555,0 -90.98124684,-0.9543891189999306,0 -90.98124470299996,-0.9544040719999281,0 -90.98124470599997,-0.9544104879999436,0 -90.98124042499997,-0.9544275749999495,0 -90.98122969899997,-0.9544382259999744,0 -90.98122110899998,-0.9544425299999315,0 -90.98121252199996,-0.9544424839999761,0 -90.98121037399996,-0.9544296009999528,0 -90.98120607699998,-0.9544167879999461,0 -90.98119963399995,-0.9544104129999445,0 -90.98118890099994,-0.9544104819999638,0 -90.98117172999997,-0.9544169349999322,0 -90.98117172699995,-0.9544254639999333,0 -90.98117172499997,-0.9544404449999391,0 -90.98117388099998,-0.9544577649999807,0 -90.98118461199994,-0.9544663909999195,0 -90.98118675899998,-0.9544750379999336,0 -90.98118461699994,-0.9544858559999547,0 -90.98117389999999,-0.9544923689999828,0 -90.98116532899996,-0.9544967129999716,0 -90.98114819599995,-0.9545032359999285,0 -90.98113749699996,-0.9545097389999487,0 -90.98113108099994,-0.95451407099995,0 -90.98111825099994,-0.9545205729999602,0 -90.98111396299998,-0.9545162699999382,0 -90.98110324299994,-0.954507667999964,0 -90.98109252599994,-0.9545012219999766,0 -90.98108182799997,-0.9545012499999571,0 -90.98106471399996,-0.9545012939999494,0 -90.98105614299998,-0.9544970009999291,0 -90.98105183299998,-0.9544883789999435,0 -90.98104751199996,-0.9544775939999761,0 -90.98103891799997,-0.9544689759999312,0 -90.98103461099998,-0.9544625049999206,0 -90.98103243399997,-0.9544538639999562,0 -90.98103025299997,-0.9544259219999199,0 -90.98103884599999,-0.9544152459999359,0 -90.98104957799995,-0.954404564999952,0 -90.98105386499998,-0.9544024209999341,0 -90.98106672099999,-0.9543981199999511,0 -90.98107528699995,-0.9543980899999329,0 -90.98109026799995,-0.9544044259999428,0 -90.98109239499996,-0.9544129369999737,0 -90.98109881299996,-0.9544193069999619,0 -90.98111167399998,-0.9544192649999528,0 -90.98112240099992,-0.9544128369999428,0 -90.98113527399994,-0.9544042709999292,0 -90.98113957499999,-0.9543914779999394,0 -90.98113958499994,-0.954380832999956,0 -90.98113959199998,-0.9543723199999459,0 -90.98113960499995,-0.9543574169999284,0 
							</coordinates>
						</LinearRing>
					</outerBoundaryIs>
				</Polygon>
			</MultiGeometry>
		</Placemark>
		<Placemark id="ID_00043">
			<name>Isabela</name>
			<Snippet maxLines="0"></Snippet>
			<description><![CDATA[<html xmlns:fo="http://www.w3.org/1999/XSL/Format" xmlns:msxsl="urn:schemas-microsoft-com:xslt">

<head>

<META http-equiv="Content-Type" content="text/html">

<meta http-equiv="content-type" content="text/html; charset=UTF-8">

</head>

<body style="margin:0px 0px 0px 0px;overflow:auto;background:#FFFFFF;">

<table style="font-family:Arial,Verdana,Times;font-size:12px;text-align:left;width:100%;border-collapse:collapse;padding:3px 3px 3px 3px">

<tr style="text-align:center;font-weight:bold;background:#9CBCE2">

<td>Isabela</td>

</tr>

<tr>

<td>

<table style="font-family:Arial,Verdana,Times;font-size:12px;text-align:left;width:100%;border-spacing:0px; padding:3px 3px 3px 3px">

<tr>

<td>FID</td>

<td>43</td>

</tr>

<tr bgcolor="#D4E4F3">

<td>OID_</td>

<td>0</td>

</tr>

<tr>

<td>nodos</td>

<td>104</td>

</tr>

<tr bgcolor="#D4E4F3">

<td>area_ha</td>

<td>0.0523</td>

</tr>

<tr>

<td>area_m</td>

<td>523.2629</td>

</tr>

<tr bgcolor="#D4E4F3">

<td>island</td>

<td>Isabela</td>

</tr>

<tr>

<td>perimetro</td>

<td>109.0671</td>

</tr>

<tr bgcolor="#D4E4F3">

<td>source</td>

<td>Charles Darwin Foundation, 2018</td>

</tr>

</table>

</td>

</tr>

</table>

</body>

</html>]]></description>
			<styleUrl>#PolyStyle000</styleUrl>
			<MultiGeometry>
				<Polygon>
					<outerBoundaryIs>
						<LinearRing>
							<coordinates>
								-90.98883753899997,-0.9547492299999503,0 -90.98884099499998,-0.9547388299999408,0 -90.98884096899998,-0.9547284149999816,0 -90.98883919399999,-0.9547162489999496,0 -90.98884091999997,-0.9547093039999404,0 -90.98885311199996,-0.954707619999969,0 -90.98886181199998,-0.9547076599999416,0 -90.98887571099999,-0.9547077229999524,0 -90.98887918899997,-0.9547129399999751,0 -90.98887919299995,-0.9547164069999711,0 -90.98887921099998,-0.954730266999947,0 -90.98888095099994,-0.9547354659999333,0 -90.98889307499996,-0.9547389569999627,0 -90.98890517699994,-0.9547441689999818,0 -90.98891380699996,-0.9547493639999499,0 -90.98891897899996,-0.95475109799998,0 -90.98892586999995,-0.9547493849999528,0 -90.988931037,-0.9547407739999501,0 -90.98893620399996,-0.9547321639999462,0 -90.98893964799999,-0.9547269999999318,0 -90.98894824599996,-0.9547235789999657,0 -90.98895683699999,-0.9547201619999397,0 -90.98896198599994,-0.9547184579999375,0 -90.98896884699997,-0.9547167609999362,0 -90.98897741199994,-0.9547167949999705,0 -90.98898596599999,-0.9547168289999558,0 -90.98899450599998,-0.954718581999936,0 -90.98900132499995,-0.9547220459999672,0 -90.98900642099994,-0.9547289349999348,0 -90.98900810499998,-0.954735805999968,0 -90.98900807899997,-0.954744384999965,0 -90.98900124899996,-0.9547495179999788,0 -90.98899099799996,-0.954756364999981,0 -90.98898415399998,-0.9547632209999557,0 -90.98898413099992,-0.9547735119999761,0 -90.98899093899995,-0.9547803669999545,0 -90.98899774299997,-0.9547855009999442,0 -90.98899942299994,-0.9547940549999801,0 -90.98900111599994,-0.9547974729999326,0 -90.98900278799994,-0.9548077249999641,0 -90.98900275899996,-0.9548179729999365,0 -90.98900273999999,-0.9548248009999734,0 -90.98900101599998,-0.9548333379999648,0 -90.98899249999994,-0.9548384909999766,0 -90.98898909199994,-0.9548402119999641,0 -90.98898055899997,-0.9548487829999252,0 -90.98897544299994,-0.9548505149999796,0 -90.98896519699996,-0.9548573969999505,0 -90.98895836499997,-0.9548591419999751,0 -90.98895494799996,-0.9548591609999441,0 -90.98894811299992,-0.9548557809999292,0 -90.98893955799998,-0.9548524059999252,0 -90.98893270399998,-0.9548524409999598,0 -90.98892069399994,-0.9548525029999251,0 -90.98890350299996,-0.9548525909999674,0 -90.98889489599998,-0.9548560659999374,0 -90.98889145699995,-0.9548646609999262,0 -90.98889146299996,-0.9548715189999369,0 -90.98889146599998,-0.9548749469999561,0 -90.98889147199998,-0.9548817999999606,0 -90.98888286899995,-0.9548921399999742,0 -90.98887770599998,-0.9548990319999648,0 -90.98887771799998,-0.9549075909999316,0 -90.98887427399995,-0.9549110449999574,0 -90.98886910799996,-0.9549162269999481,0 -90.98885876199995,-0.9549231729999393,0 -90.98884493999998,-0.9549267349999658,0 -90.98883801599999,-0.9549268049999609,0 -90.98882241299998,-0.9549269609999515,0 -90.98881894199997,-0.9549269959999219,0 -90.98880505199998,-0.9549305699999249,0 -90.98880158599998,-0.9549340409999381,0 -90.98878591199998,-0.9549342049999701,0 -90.98877895099999,-0.9549377179999405,0 -90.98877024700001,-0.9549429709999748,0 -90.98876330899998,-0.9549447219999298,0 -90.98875460099998,-0.9549395929999408,0 -90.98875107899993,-0.9549309989999492,0 -90.98874406799995,-0.9549206859999857,0 -90.98873532199997,-0.9549120929999575,0 -90.988730069,-0.9549069329999558,0 -90.98871960199995,-0.954903510999948,0 -90.98871435299998,-0.9549000729999776,0 -90.98871080899994,-0.9548914449999381,0 -90.98870727499997,-0.954884539999962,0 -90.98870371399993,-0.9548741699999186,0 -90.98870363899994,-0.9548637849999329,0 -90.98870710499995,-0.9548603149999538,0 -90.988717271,-0.9548152139999439,0 -90.98872424499994,-0.9548134709999726,0 -90.98872942899997,-0.9548047829999306,0 -90.98873462499995,-0.9547978299999665,0 -90.98873983299995,-0.95479261299994,0 -90.98875025999996,-0.9547839169999375,0 -90.98876073299994,-0.9547839149999479,0 -90.98877647799998,-0.9547839099999413,0 -90.98878171499997,-0.9547786959999449,0 -90.98878342899997,-0.9547700069999854,0 -90.98878865799999,-0.954763057999962,0 -90.98879390699995,-0.9547613239999461,0 -90.98880790099997,-0.9547596009999705,0 -90.98881139699995,-0.9547596049999275,0 -90.98881837299996,-0.9547561409999652,0 -90.98883058199999,-0.9547544229999437,0 -90.98883753899997,-0.9547492299999503,0 
							</coordinates>
						</LinearRing>
					</outerBoundaryIs>
				</Polygon>
			</MultiGeometry>
		</Placemark>
		<Placemark id="ID_00044">
			<name>Isabela</name>
			<Snippet maxLines="0"></Snippet>
			<description><![CDATA[<html xmlns:fo="http://www.w3.org/1999/XSL/Format" xmlns:msxsl="urn:schemas-microsoft-com:xslt">

<head>

<META http-equiv="Content-Type" content="text/html">

<meta http-equiv="content-type" content="text/html; charset=UTF-8">

</head>

<body style="margin:0px 0px 0px 0px;overflow:auto;background:#FFFFFF;">

<table style="font-family:Arial,Verdana,Times;font-size:12px;text-align:left;width:100%;border-collapse:collapse;padding:3px 3px 3px 3px">

<tr style="text-align:center;font-weight:bold;background:#9CBCE2">

<td>Isabela</td>

</tr>

<tr>

<td>

<table style="font-family:Arial,Verdana,Times;font-size:12px;text-align:left;width:100%;border-spacing:0px; padding:3px 3px 3px 3px">

<tr>

<td>FID</td>

<td>44</td>

</tr>

<tr bgcolor="#D4E4F3">

<td>OID_</td>

<td>0</td>

</tr>

<tr>

<td>nodos</td>

<td>74</td>

</tr>

<tr bgcolor="#D4E4F3">

<td>area_ha</td>

<td>0.2096</td>

</tr>

<tr>

<td>area_m</td>

<td>2095.5968</td>

</tr>

<tr bgcolor="#D4E4F3">

<td>island</td>

<td>Isabela</td>

</tr>

<tr>

<td>perimetro</td>

<td>203.959</td>

</tr>

<tr bgcolor="#D4E4F3">

<td>source</td>

<td>Charles Darwin Foundation, 2018</td>

</tr>

</table>

</td>

</tr>

</table>

</body>

</html>]]></description>
			<styleUrl>#PolyStyle000</styleUrl>
			<MultiGeometry>
				<Polygon>
					<outerBoundaryIs>
						<LinearRing>
							<coordinates>
								-91.11267921799997,-1.01423102499996,0 -91.11270591499995,-1.014219396999974,0 -91.11272114199994,-1.014211674999961,0 -91.11274400699995,-1.014203895999974,0 -91.11277076399996,-1.014203674999974,0 -91.11280131799998,-1.014203422999967,0 -91.11282421399994,-1.014203234999965,0 -91.11284328299996,-1.014203077999988,0 -91.11288149699999,-1.014210334999975,0 -91.11289689899996,-1.014221566999944,0 -91.11290093599996,-1.01423668699994,0 -91.11290884099996,-1.014255571999965,0 -91.11292442799999,-1.014278188999923,0 -91.11293990099995,-1.01429322299993,0 -91.11295912099995,-1.014304425999961,0 -91.11298620499997,-1.014330741999977,0 -91.11299413699999,-1.01434966199998,0 -91.11299820199997,-1.014364829999975,0 -91.11300239899998,-1.014387616999954,0 -91.11300265899996,-1.014402846999932,0 -91.11300692599997,-1.014429476999958,0 -91.11300718699994,-1.014444731999965,0 -91.11301915199995,-1.014475125999983,0 -91.11303092599997,-1.014494080999954,0 -91.11304637999996,-1.014505349999973,0 -91.11308070599993,-1.014508732999959,0 -91.11310365899998,-1.01451607899998,0 -91.11312674499999,-1.014531057999937,0 -91.11313456399994,-1.014542416999972,0 -91.11313501399995,-1.014565350999932,0 -91.11313553899998,-1.014592134999936,0 -91.11313614099998,-1.014622778999979,0 -91.11313659199999,-1.014645785999954,0 -91.11313711899999,-1.014672653999988,0 -91.11313749599998,-1.014691862999936,0 -91.11312644099996,-1.014711279999974,0 -91.11311926099995,-1.014734504999984,0 -91.11310443699995,-1.01475789499994,0 -91.11308923099995,-1.014762024999921,0 -91.11307032999996,-1.014773947999963,0 -91.11305509599998,-1.01477808899995,0 -91.11303606899999,-1.014786147999924,0 -91.11302079299998,-1.014790277999959,0 -91.11300550799996,-1.014794409999971,0 -91.11297459099995,-1.014783333999959,0 -91.11295897099996,-1.014768124999931,0 -91.11294713499996,-1.01474898899994,0 -91.11293128099999,-1.014718338999956,0 -91.11292707999996,-1.014695244999928,0 -91.11291514399996,-1.014668432999936,0 -91.11290339099998,-1.014653194999933,0 -91.11289914699995,-1.014626297999933,0 -91.11288745999995,-1.014614921999967,0 -91.11286419799995,-1.014599865999965,0 -91.11286030299999,-1.014596073999944,0 -91.11284488299998,-1.014592445999938,0 -91.11281782199995,-1.014581285999959,0 -91.11279839399998,-1.014566168999979,0 -91.11278665899994,-1.014550948999958,0 -91.11277492699998,-1.01453573199996,0 -91.11275555199995,-1.014524460999947,0 -91.11273993099997,-1.014505458999972,0 -91.11272444799994,-1.014497976999958,0 -91.11268966399996,-1.014486896999924,0 -91.11266244999996,-1.014464199999966,0 -91.11265077199994,-1.014452828999929,0 -91.11263119799997,-1.014422377999948,0 -91.11262726999995,-1.014414757999925,0 -91.11261559799999,-1.014403393999943,0 -91.11261530999997,-1.014372764999961,0 -91.11261894399996,-1.014349777999935,0 -91.11261498599998,-1.014338351999927,0 -91.11259473499996,-1.014227948999974,0 -91.11264469699995,-1.01423132399998,0 -91.11267921799997,-1.01423102499996,0 
							</coordinates>
						</LinearRing>
					</outerBoundaryIs>
				</Polygon>
			</MultiGeometry>
		</Placemark>
		<Placemark id="ID_00045">
			<name>Isabela</name>
			<Snippet maxLines="0"></Snippet>
			<description><![CDATA[<html xmlns:fo="http://www.w3.org/1999/XSL/Format" xmlns:msxsl="urn:schemas-microsoft-com:xslt">

<head>

<META http-equiv="Content-Type" content="text/html">

<meta http-equiv="content-type" content="text/html; charset=UTF-8">

</head>

<body style="margin:0px 0px 0px 0px;overflow:auto;background:#FFFFFF;">

<table style="font-family:Arial,Verdana,Times;font-size:12px;text-align:left;width:100%;border-collapse:collapse;padding:3px 3px 3px 3px">

<tr style="text-align:center;font-weight:bold;background:#9CBCE2">

<td>Isabela</td>

</tr>

<tr>

<td>

<table style="font-family:Arial,Verdana,Times;font-size:12px;text-align:left;width:100%;border-spacing:0px; padding:3px 3px 3px 3px">

<tr>

<td>FID</td>

<td>45</td>

</tr>

<tr bgcolor="#D4E4F3">

<td>OID_</td>

<td>0</td>

</tr>

<tr>

<td>nodos</td>

<td>163</td>

</tr>

<tr bgcolor="#D4E4F3">

<td>area_ha</td>

<td>0.1958</td>

</tr>

<tr>

<td>area_m</td>

<td>1957.6194</td>

</tr>

<tr bgcolor="#D4E4F3">

<td>island</td>

<td>Isabela</td>

</tr>

<tr>

<td>perimetro</td>

<td>241.6211</td>

</tr>

<tr bgcolor="#D4E4F3">

<td>source</td>

<td>Charles Darwin Foundation, 2018</td>

</tr>

</table>

</td>

</tr>

</table>

</body>

</html>]]></description>
			<styleUrl>#PolyStyle000</styleUrl>
			<MultiGeometry>
				<Polygon>
					<outerBoundaryIs>
						<LinearRing>
							<coordinates>
								-91.10899529599998,-1.013099772999969,0 -91.10901462599998,-1.013097840999941,0 -91.10903219599997,-1.013094202999985,0 -91.10905500899996,-1.013092236999968,0 -91.10908306599998,-1.013088492999949,0 -91.10909708299992,-1.01308834599996,0 -91.10910934399999,-1.013088216999954,0 -91.10912685399995,-1.01308803199993,0 -91.10914436599995,-1.01309129299994,0 -91.109167132,-1.01309621999997,0 -91.10917590199996,-1.013101297999916,0 -91.10918469099994,-1.01310982699993,0 -91.10919352199994,-1.013125271999974,0 -91.10920236699997,-1.013140740999975,0 -91.10920946999994,-1.01315625299998,0 -91.10921659599995,-1.013173524999958,0 -91.10922195399996,-1.013187368999983,0 -91.10922204699993,-1.013201293999942,0 -91.10922219699995,-1.013223967999974,0 -91.10922582499995,-1.013239654999945,0 -91.10923293299997,-1.013248317999973,0 -91.10924176799995,-1.013251710999947,0 -91.109254143,-1.013256811999951,0 -91.10926475999997,-1.013261936999931,0 -91.10927182299999,-1.013263600999957,0 -91.10928069999993,-1.013270503999938,0 -91.10928780199998,-1.013275677999959,0 -91.10929499899999,-1.01328963699996,0 -91.10929689399995,-1.013301923999955,0 -91.10929704399997,-1.013316012999951,0 -91.10929717599998,-1.013328358999954,0 -91.10929726999994,-1.013337186999935,0 -91.10929563299999,-1.013349584999957,0 -91.10929397499996,-1.013360227999951,0 -91.10929410499995,-1.013372633999947,0 -91.10929421699996,-1.013383279999976,0 -91.10929436599997,-1.013397493999946,0 -91.10929449599996,-1.013409948999934,0 -91.10929468299997,-1.013427770999949,0 -91.10929481399994,-1.01344026699997,0 -91.10929494499999,-1.013452779999971,0 -91.10929859899994,-1.013461674999969,0 -91.10930047499993,-1.01347060499995,0 -91.10930233299996,-1.013477748999953,0 -91.10931310099994,-1.013484762999954,0 -91.10932206899999,-1.013490020999943,0 -91.10932927699997,-1.01349714699995,0 -91.10933651599997,-1.013506092999931,0 -91.10934017399995,-1.013513293999955,0 -91.10934562199998,-1.013520475999941,0 -91.10934581099997,-1.013535037999922,0 -91.10934595199996,-1.013545985999933,0 -91.10934430199997,-1.013556985999966,0 -91.10934264799994,-1.013568010999953,0 -91.10933914899994,-1.013575411999973,0 -91.10933384799995,-1.013582854999928,0 -91.10931056499999,-1.013592449999971,0 -91.10929793399998,-1.01358897199998,0 -91.10929073499995,-1.013589089999934,0 -91.10927632099997,-1.013587484999955,0 -91.10927090899999,-1.013585731999959,0 -91.10926725899998,-1.013576587999973,0 -91.10925823099996,-1.013569383999944,0 -91.10925280699996,-1.013562129999971,0 -91.10924738499996,-1.01355305399994,0 -91.10924556499998,-1.013545762999976,0 -91.10924552899996,-1.013534802999978,0 -91.10924549999999,-1.013525687999961,0 -91.10924545799998,-1.013512952999975,0 -91.10924539899997,-1.013494814999941,0 -91.10924357099998,-1.013485815999958,0 -91.10923994899999,-1.013478687999959,0 -91.10922559199997,-1.013466345999976,0 -91.10921306499995,-1.013459362999917,0 -91.10920409999996,-1.013450540999946,0 -91.10920225799998,-1.013439831999966,0 -91.10919863799995,-1.013429161999969,0 -91.10919503099996,-1.013420286999976,0 -91.10919140999994,-1.013407854999962,0 -91.10917892599997,-1.013400905999957,0 -91.10917001899998,-1.013397469999979,0 -91.109162885,-1.013392229999967,0 -91.10915040499998,-1.013381731999964,0 -91.10914861299993,-1.013376423999948,0 -91.10914680399996,-1.01336401899994,0 -91.10913968299995,-1.013357019999947,0 -91.10913256899995,-1.013351797999982,0 -91.10912012899996,-1.013344878999932,0 -91.10911124999997,-1.013344998999962,0 -91.10909703999995,-1.013346962999946,0 -91.10908281999997,-1.01335069999994,0 -91.10907569999993,-1.013357892999971,0 -91.10906501299995,-1.013365140999948,0 -91.10905609599996,-1.013372371999929,0 -91.10904183099996,-1.013377904999972,0 -91.10902757299994,-1.013378101999932,0 -91.10902224799997,-1.013372838999938,0 -91.10901338599996,-1.013362294999982,0 -91.10900985799999,-1.013355238999956,0 -91.10900455999997,-1.013346437999933,0 -91.10900281699999,-1.013339369999925,0 -91.10900108499997,-1.013330534999965,0 -91.10899937399996,-1.013318169999942,0 -91.10899045199994,-1.013323594999976,0 -91.10897969699992,-1.01333613399993,0 -91.10896716899997,-1.01334516899994,0 -91.10896182399995,-1.013345240999963,0 -91.10895113099997,-1.013345384999987,0 -91.10894400099994,-1.013345480999934,0 -91.10893152499995,-1.013345648999972,0 -91.10892444099993,-1.013343968999941,0 -91.10891560099998,-1.013340539999949,0 -91.10890325399998,-1.013333612999929,0 -91.10888906099997,-1.013333802999961,0 -91.10887662199997,-1.013335742999964,0 -91.10886590899997,-1.013341207999936,0 -91.10884273699998,-1.013348617999959,0 -91.10882673099997,-1.013350607999932,0 -91.10881257999995,-1.013347247999945,0 -91.10880547799997,-1.013347342999962,0 -91.10880201299993,-1.013342065999951,0 -91.10879689099993,-1.01332972499995,0 -91.10879171699999,-1.013320940999964,0 -91.10878303499999,-1.013310442999961,0 -91.10877603999995,-1.013305234999965,0 -91.10877088199997,-1.013296472999962,0 -91.10876743699997,-1.013291224999924,0 -91.10875160499994,-1.013286145999922,0 -91.10874452599995,-1.013286240999945,0 -91.10873390799998,-1.013286382999974,0 -91.10873036899994,-1.013286430999924,0 -91.10871428199994,-1.013288398999973,0 -91.10870526699995,-1.01329204099994,0 -91.10869267799997,-1.013295730999975,0 -91.10868013199996,-1.013297657999943,0 -91.10866216699998,-1.01330142199992,0 -91.10865680799998,-1.01330149099994,0 -91.10864810299995,-1.013294537999963,0 -91.10864464499997,-1.013291051999949,0 -91.10863957699996,-1.013282297999977,0 -91.10862945699995,-1.013264815999942,0 -91.10862618699997,-1.013256066999932,0 -91.10862315899999,-1.013240306999937,0 -91.10862363499997,-1.013226285999963,0 -91.10862411099998,-1.013212289999957,0 -91.10862790199995,-1.013205259999954,0 -91.10863712999998,-1.013194686999953,0 -91.10866028399994,-1.013183912999976,0 -91.10868527799993,-1.013167899999936,0 -91.10870484499998,-1.01315720199995,0 -91.10872259699994,-1.013148276999966,0 -91.10875089899996,-1.013137484999951,0 -91.10877387299996,-1.013128508999952,0 -91.10878980999996,-1.013119634999952,0 -91.10881099099998,-1.013110698999983,0 -91.10882859499998,-1.013105276999958,0 -91.10884436499998,-1.013105067999965,0 -91.10886720899998,-1.013099579999958,0 -91.10888997999996,-1.01309927799997,0 -91.10891099799994,-1.01309899899996,0 -91.10894080999996,-1.013098624999945,0 -91.10895487999994,-1.013098475999918,0 -91.10897420699996,-1.013099997999972,0 -91.10899529599998,-1.013099772999969,0 
							</coordinates>
						</LinearRing>
					</outerBoundaryIs>
				</Polygon>
			</MultiGeometry>
		</Placemark>
		<Placemark id="ID_00046">
			<name>Isabela</name>
			<Snippet maxLines="0"></Snippet>
			<description><![CDATA[<html xmlns:fo="http://www.w3.org/1999/XSL/Format" xmlns:msxsl="urn:schemas-microsoft-com:xslt">

<head>

<META http-equiv="Content-Type" content="text/html">

<meta http-equiv="content-type" content="text/html; charset=UTF-8">

</head>

<body style="margin:0px 0px 0px 0px;overflow:auto;background:#FFFFFF;">

<table style="font-family:Arial,Verdana,Times;font-size:12px;text-align:left;width:100%;border-collapse:collapse;padding:3px 3px 3px 3px">

<tr style="text-align:center;font-weight:bold;background:#9CBCE2">

<td>Isabela</td>

</tr>

<tr>

<td>

<table style="font-family:Arial,Verdana,Times;font-size:12px;text-align:left;width:100%;border-spacing:0px; padding:3px 3px 3px 3px">

<tr>

<td>FID</td>

<td>46</td>

</tr>

<tr bgcolor="#D4E4F3">

<td>OID_</td>

<td>0</td>

</tr>

<tr>

<td>nodos</td>

<td>200</td>

</tr>

<tr bgcolor="#D4E4F3">

<td>area_ha</td>

<td>0.1402</td>

</tr>

<tr>

<td>area_m</td>

<td>1401.5604</td>

</tr>

<tr bgcolor="#D4E4F3">

<td>island</td>

<td>Isabela</td>

</tr>

<tr>

<td>perimetro</td>

<td>209.9668</td>

</tr>

<tr bgcolor="#D4E4F3">

<td>source</td>

<td>Charles Darwin Foundation, 2018</td>

</tr>

</table>

</td>

</tr>

</table>

</body>

</html>]]></description>
			<styleUrl>#PolyStyle000</styleUrl>
			<MultiGeometry>
				<Polygon>
					<outerBoundaryIs>
						<LinearRing>
							<coordinates>
								-91.09881706999994,-0.641967836999927,0 -91.09881697799995,-0.6419625989999527,0 -91.09881812599997,-0.6419534109999741,0 -91.09881798899994,-0.6419455469999766,0 -91.09882051499994,-0.6419402669999326,0 -91.09882177799995,-0.6419376259999521,0 -91.09882040099996,-0.6419337079999591,0 -91.09882288299995,-0.6419257999999605,0 -91.09882540999998,-0.6419205129999467,0 -91.09882665199996,-0.6419165559999571,0 -91.09883040099999,-0.6419059939999539,0 -91.09883823599995,-0.6419045739999624,0 -91.09884740399997,-0.6419044499999675,0 -91.09885526099998,-0.6419043429999568,0 -91.098863162,-0.64190686499995,0 -91.09886844199997,-0.641909421999973,0 -91.09887243199994,-0.6419133099999543,0 -91.09887251499998,-0.6419185629999257,0 -91.098876627,-0.6419303239999376,0 -91.09888325199997,-0.6419354829999491,0 -91.09888858599999,-0.641941969999948,0 -91.09889257099997,-0.6419458509999536,0 -91.09889265099997,-0.6419510939999815,0 -91.09889148299997,-0.6419602829999416,0 -91.09888765999995,-0.6419668849999377,0 -91.09889294899995,-0.6419707419999499,0 -91.09889817799996,-0.6419706709999602,0 -91.09890861599996,-0.6419692209999578,0 -91.09891378699997,-0.641965221999949,0 -91.09891640199999,-0.6419651869999177,0 -91.09892428299997,-0.6419676999999567,0 -91.09892435799998,-0.6419729359999502,0 -91.09891922399997,-0.6419795499999749,0 -91.09892062499995,-0.6419860729999456,0 -91.09892715799998,-0.6419859849999705,0 -91.09893891699994,-0.6419858269999312,0 -91.09894417999999,-0.6419883719999631,0 -91.09894162099994,-0.6419923299999376,0 -91.09893907999998,-0.6419975939999816,0 -91.09893784699995,-0.6420028389999248,0 -91.09893402099998,-0.6420094229999259,0 -91.09893021599999,-0.6420173109999595,0 -91.09893025299994,-0.6420199219999694,0 -91.09893944399992,-0.6420237139999518,0 -91.09894469999995,-0.6420262529999209,0 -91.09894611299997,-0.6420340599999541,0 -91.09894230899992,-0.642041931999922,0 -91.098939719,-0.6420432689999496,0 -91.09893454099995,-0.6420459439999572,0 -91.09892807999995,-0.6420499379999565,0 -91.09892286599995,-0.6420500079999523,0 -91.09891634899998,-0.6420500959999421,0 -91.098909812,-0.642048881999933,0 -91.09889671599996,-0.6420451509999352,0 -91.09889408699996,-0.6420438839999805,0 -91.09888752599993,-0.6420413659999373,0 -91.09888354999998,-0.6420375099999663,0 -91.09887563699992,-0.6420324009999309,0 -91.09887420099994,-0.6420245929999818,0 -91.09887413399996,-0.6420206779999318,0 -91.09886756399997,-0.6420181559999514,0 -91.09885712299996,-0.6420182959999504,0 -91.09885201899994,-0.6420248919999313,0 -91.09885476799995,-0.64203268199998,0 -91.09885874999996,-0.6420365399999435,0 -91.09886279799997,-0.6420443049999539,0 -91.09886684399999,-0.6420520639999225,0 -91.09887086499997,-0.6420585169999502,0 -91.09887099199995,-0.6420659349999421,0 -91.09887846499998,-0.6420673269999486,0 -91.09888877599998,-0.6420671879999417,0 -91.09890083399995,-0.6420687469999311,0 -91.09891463499997,-0.6420720029999518,0 -91.09892676699997,-0.642078722999936,0 -91.09893543199996,-0.6420837669999715,0 -91.09894240199998,-0.6420905509999647,0 -91.09895280299998,-0.6420972849999769,0 -91.09896329299994,-0.6421108839999786,0 -91.09897196599997,-0.6421176319999551,0 -91.09898239499995,-0.6421277839999697,0 -91.09898934399996,-0.6421345479999374,0 -91.09899631099997,-0.6421430219999664,0 -91.09899984699996,-0.6421515369999573,0 -91.09900515699998,-0.6421651549999237,0 -91.09900866699996,-0.6421719479999357,0 -91.09901050399998,-0.6421821779999321,0 -91.09901242299998,-0.642199226999934,0 -91.09901423699995,-0.642207732999969,0 -91.09901944999996,-0.6422144839999608,0 -91.09902632999997,-0.642217800999961,0 -91.09903491999995,-0.6422210939999733,0 -91.09904350699996,-0.6422243859999472,0 -91.09905038299996,-0.6422277009999621,0 -91.09906072899997,-0.6422360759999655,0 -91.09906766999995,-0.6422461929999486,0 -91.09907289799999,-0.6422563259999353,0 -91.09907641599996,-0.6422664749999301,0 -91.09907648299998,-0.6422732679999343,0 -91.09907660199997,-0.6422851479999207,0 -91.09907668599999,-0.6422936269999664,0 -91.09907850999997,-0.6423054679999636,0 -91.09908203599998,-0.6423172759999757,0 -91.09908211899995,-0.6423257379999534,0 -91.09908049799998,-0.6423342169999201,0 -91.09907717599998,-0.6423427139999395,0 -91.09907216999994,-0.6423529179999691,0 -91.09906544799999,-0.6423614499999458,0 -91.09905534499995,-0.6423717099999704,0 -91.09904523099999,-0.6423802759999291,0 -91.09903504599998,-0.6423820979999219,0 -91.099023022,-0.6423721409999601,0 -91.09901619699997,-0.6423705459999372,0 -91.09900603099999,-0.6423740549999401,0 -91.09899590899995,-0.6423809219999737,0 -91.09898419999996,-0.6423961579999389,0 -91.09897744699998,-0.6423995819999387,0 -91.09897241899994,-0.6424046649999642,0 -91.09896581199996,-0.6424181359999497,0 -91.09896253499994,-0.6424265379999434,0 -91.09895596599993,-0.6424416499999632,0 -91.09895267299999,-0.6424483629999749,0 -91.09894771299997,-0.6424567549999628,0 -91.09894270799998,-0.6424618069999536,0 -91.09893613999998,-0.6424751999999753,0 -91.09892952999996,-0.6424852479999565,0 -91.09892464199999,-0.642496931999974,0 -91.09892134299997,-0.6425019459999309,0 -91.09889601699996,-0.642502172999964,0 -91.09888088799994,-0.642505628999978,0 -91.09888094699994,-0.6425089469999509,0 -91.09888112299996,-0.6425188969999396,0 -91.09887630399999,-0.6425321929999632,0 -91.09887142999997,-0.6425421639999569,0 -91.09885964499995,-0.6425422639999255,0 -91.09885113399997,-0.6425373739999756,0 -91.09884433599996,-0.642534122999964,0 -91.09883569099998,-0.6425226089999623,0 -91.09883222399998,-0.6425176689999667,0 -91.09882033399998,-0.6425128009999536,0 -91.09879998699995,-0.6425063499999668,0 -91.09879314399996,-0.6425014359999768,0 -91.09878457899998,-0.642494875999952,0 -91.09877934199993,-0.6424866219999865,0 -91.09877413799997,-0.6424800249999413,0 -91.09876889499996,-0.6424717619999517,0 -91.09876533399995,-0.6424634789999634,0 -91.09876314999997,-0.6424418459999401,0 -91.09876111599999,-0.6424268499999312,0 -91.09876065399999,-0.6424068019999231,0 -91.09876042199994,-0.6423967649999421,0 -91.09876015099997,-0.6423850429999343,0 -91.09875976399998,-0.6423682759999594,0 -91.09875945399995,-0.642354843999956,0 -91.09875918299997,-0.6423430779999581,0 -91.09875887199996,-0.6423296159999277,0 -91.09876041299998,-0.6423228599999818,0 -91.09876187699997,-0.6423127269999406,0 -91.09876156799999,-0.6422992279999609,0 -91.09876125799998,-0.6422857119999266,0 -91.09876098599996,-0.642273871999972,0 -91.09876071399997,-0.6422620199999711,0 -91.09876040399996,-0.6422484589999695,0 -91.098761756,-0.6422331629999587,0 -91.09876655899996,-0.6422195039999612,0 -91.09877140599998,-0.6422075299999559,0 -91.09877622099998,-0.6421938359999289,0 -91.09878297399996,-0.6421903399999605,0 -91.09879652599993,-0.6421850489999793,0 -91.09879980299996,-0.6421781759999528,0 -91.09880467899995,-0.6421644309999689,0 -91.09880632699996,-0.6421609869999587,0 -91.09880955899996,-0.6421506729999407,0 -91.09881450799996,-0.6421403299999633,0 -91.09881780999996,-0.6421334299999514,0 -91.09882273299996,-0.6421213589999234,0 -91.09882765999997,-0.6421092779999609,0 -91.09882928299999,-0.6421041039999434,0 -91.09883948999999,-0.6420988129999669,0 -91.09884978999997,-0.6420986739999527,0 -91.09885007899999,-0.6420970169999616,0 -91.09884804999996,-0.6420938989999773,0 -91.09884793199996,-0.6420874139999466,0 -91.09884521099997,-0.642080958999945,0 -91.09884509299995,-0.6420744659999372,0 -91.09883971699998,-0.642065439999954,0 -91.09883834199997,-0.6420615569999707,0 -91.09883296099997,-0.6420525199999302,0 -91.09883023199996,-0.6420460459999562,0 -91.09882747599994,-0.6420382649999398,0 -91.09882471799995,-0.6420304779999225,0 -91.09881942499999,-0.6420266359999612,0 -91.09881282499998,-0.6420228099999563,0 -91.09880885899997,-0.6420202529999447,0 -91.09880744999998,-0.6420150479999692,0 -91.09880604799997,-0.6420098419999338,0 -91.09880588599997,-0.6420006969999555,0 -91.09880975799996,-0.6419980299999636,0 -91.09881617399998,-0.6419914059999287,0 -91.09881601399997,-0.6419822509999456,0 -91.09881720599996,-0.641975690999974,0 -91.09881706999994,-0.641967836999927,0 
							</coordinates>
						</LinearRing>
					</outerBoundaryIs>
				</Polygon>
			</MultiGeometry>
		</Placemark>
		<Placemark id="ID_00047">
			<name>Isabela</name>
			<Snippet maxLines="0"></Snippet>
			<description><![CDATA[<html xmlns:fo="http://www.w3.org/1999/XSL/Format" xmlns:msxsl="urn:schemas-microsoft-com:xslt">

<head>

<META http-equiv="Content-Type" content="text/html">

<meta http-equiv="content-type" content="text/html; charset=UTF-8">

</head>

<body style="margin:0px 0px 0px 0px;overflow:auto;background:#FFFFFF;">

<table style="font-family:Arial,Verdana,Times;font-size:12px;text-align:left;width:100%;border-collapse:collapse;padding:3px 3px 3px 3px">

<tr style="text-align:center;font-weight:bold;background:#9CBCE2">

<td>Isabela</td>

</tr>

<tr>

<td>

<table style="font-family:Arial,Verdana,Times;font-size:12px;text-align:left;width:100%;border-spacing:0px; padding:3px 3px 3px 3px">

<tr>

<td>FID</td>

<td>47</td>

</tr>

<tr bgcolor="#D4E4F3">

<td>OID_</td>

<td>0</td>

</tr>

<tr>

<td>nodos</td>

<td>52</td>

</tr>

<tr bgcolor="#D4E4F3">

<td>area_ha</td>

<td>0.0095</td>

</tr>

<tr>

<td>area_m</td>

<td>95.4233</td>

</tr>

<tr bgcolor="#D4E4F3">

<td>island</td>

<td>Isabela</td>

</tr>

<tr>

<td>perimetro</td>

<td>42.1654</td>

</tr>

<tr bgcolor="#D4E4F3">

<td>source</td>

<td>Charles Darwin Foundation, 2018</td>

</tr>

</table>

</td>

</tr>

</table>

</body>

</html>]]></description>
			<styleUrl>#PolyStyle000</styleUrl>
			<MultiGeometry>
				<Polygon>
					<outerBoundaryIs>
						<LinearRing>
							<coordinates>
								-91.09796417299997,-0.6423255199999225,0 -91.09795771099994,-0.6423230599999704,0 -91.09795244599997,-0.6423167619999565,0 -91.09795227899997,-0.6423091159999714,0 -91.09795596299995,-0.6423014109999412,0 -91.09795841999994,-0.6422962699999711,0 -91.09795820199997,-0.6422860489999439,0 -91.09795298099992,-0.6422822809999454,0 -91.09794781299996,-0.6422810709999616,0 -91.09794131399995,-0.6422773139999578,0 -91.09794128499999,-0.6422760339999684,0 -91.09793985999994,-0.6422696479999666,0 -91.09793971599999,-0.6422632409999708,0 -91.09793948599997,-0.642252979999968,0 -91.09793548899995,-0.642246609999973,0 -91.09793148999995,-0.6422402359999702,0 -91.09793140099998,-0.642236378999936,0 -91.09793122499997,-0.6422286609999357,0 -91.09793110699998,-0.6422235109999344,0 -91.09793350399997,-0.6422157469999656,0 -91.09795108499996,-0.6421948519999309,0 -91.09795765199999,-0.6421999329999786,0 -91.09796542599997,-0.6422011199999198,0 -91.09797064299995,-0.6422036329999462,0 -91.09797717499998,-0.6422074189999266,0 -91.09798238899998,-0.6422099299999772,0 -91.09798757499999,-0.6422111499999852,0 -91.09799149599995,-0.6422136769999695,0 -91.09799926099998,-0.64221486299993,0 -91.09800578199997,-0.6422186429999703,0 -91.09800972199996,-0.6422224559999623,0 -91.09801494899993,-0.6422262509999576,0 -91.09802403999998,-0.6422299909999578,0 -91.09802675099995,-0.642237674999934,0 -91.09802430799994,-0.6422454219999805,0 -91.09802439699996,-0.6422505589999329,0 -91.09802315499995,-0.6422531439999309,0 -91.09802200299998,-0.6422608579999238,0 -91.09801823499998,-0.6422660379999533,0 -91.09801313699995,-0.6422686699999657,0 -91.09800289699996,-0.6422713699999405,0 -91.09799906499997,-0.642272701999957,0 -91.09799916199995,-0.6422778229999674,0 -91.09799935499997,-0.6422880539999516,0 -91.09799947599997,-0.6422944429999646,0 -91.09799966899999,-0.6423046539999235,0 -91.09799715199995,-0.642307238999929,0 -91.09799475699998,-0.6423161959999638,0 -91.09799229199996,-0.6423213239999597,0 -91.09798598299994,-0.6423264999999702,0 -91.09797829499996,-0.6423266029999619,0 -91.09796804399997,-0.6423267409999762,0 -91.09796417299997,-0.6423255199999225,0 
							</coordinates>
						</LinearRing>
					</outerBoundaryIs>
				</Polygon>
			</MultiGeometry>
		</Placemark>
		<Placemark id="ID_00048">
			<name>Isabela</name>
			<Snippet maxLines="0"></Snippet>
			<description><![CDATA[<html xmlns:fo="http://www.w3.org/1999/XSL/Format" xmlns:msxsl="urn:schemas-microsoft-com:xslt">

<head>

<META http-equiv="Content-Type" content="text/html">

<meta http-equiv="content-type" content="text/html; charset=UTF-8">

</head>

<body style="margin:0px 0px 0px 0px;overflow:auto;background:#FFFFFF;">

<table style="font-family:Arial,Verdana,Times;font-size:12px;text-align:left;width:100%;border-collapse:collapse;padding:3px 3px 3px 3px">

<tr style="text-align:center;font-weight:bold;background:#9CBCE2">

<td>Isabela</td>

</tr>

<tr>

<td>

<table style="font-family:Arial,Verdana,Times;font-size:12px;text-align:left;width:100%;border-spacing:0px; padding:3px 3px 3px 3px">

<tr>

<td>FID</td>

<td>48</td>

</tr>

<tr bgcolor="#D4E4F3">

<td>OID_</td>

<td>0</td>

</tr>

<tr>

<td>nodos</td>

<td>156</td>

</tr>

<tr bgcolor="#D4E4F3">

<td>area_ha</td>

<td>0.0362</td>

</tr>

<tr>

<td>area_m</td>

<td>361.9913</td>

</tr>

<tr bgcolor="#D4E4F3">

<td>island</td>

<td>Isabela</td>

</tr>

<tr>

<td>perimetro</td>

<td>132.1577</td>

</tr>

<tr bgcolor="#D4E4F3">

<td>source</td>

<td>Charles Darwin Foundation, 2018</td>

</tr>

</table>

</td>

</tr>

</table>

</body>

</html>]]></description>
			<styleUrl>#PolyStyle000</styleUrl>
			<MultiGeometry>
				<Polygon>
					<outerBoundaryIs>
						<LinearRing>
							<coordinates>
								-91.09419744299999,-0.6420169839999481,0 -91.09419737399998,-0.6420106159999347,0 -91.09419729899997,-0.6420004129999496,0 -91.09419979199998,-0.6419914479999463,0 -91.09420231199995,-0.6419863089999397,0 -91.09420739999997,-0.6419824049999614,0 -91.09421249599996,-0.6419797759999627,0 -91.09421758199996,-0.6419758739999724,0 -91.09422775799999,-0.6419693459999325,0 -91.09423156099997,-0.6419654669999716,0 -91.09423790799997,-0.641960275999963,0 -91.09424170999995,-0.6419563989999804,0 -91.09424678699998,-0.6419525029999674,0 -91.094253118,-0.6419460439999463,0 -91.09425818099999,-0.6419408799999382,0 -91.09426324299996,-0.6419357159999741,0 -91.09427086499994,-0.6419317869999693,0 -91.09427469199994,-0.6419317299999485,0 -91.09428361899995,-0.6419315949999532,0 -91.094292565,-0.6419340029999631,0 -91.09429519399998,-0.6419428599999768,0 -91.09429527299994,-0.641951757999955,0 -91.09429533999997,-0.6419593869999299,0 -91.09429540799994,-0.6419670179999441,0 -91.09429803799998,-0.6419758829999254,0 -91.09429936999999,-0.6419822239999488,0 -91.094296876,-0.641988627999985,0 -91.09428925499998,-0.6419925679999837,0 -91.09428674699996,-0.6419977019999631,0 -91.09428936599994,-0.6420053009999307,0 -91.09429579199997,-0.6420102919999469,0 -91.09429843199996,-0.6420178799999756,0 -91.09430108699996,-0.6420254579999788,0 -91.09430618999994,-0.642025373999957,0 -91.09431124099997,-0.6420214809999743,0 -91.09431632599994,-0.6420201279999491,0 -91.09431897899998,-0.6420277039999318,0 -91.09432033999995,-0.6420340309999844,0 -91.09432175299997,-0.6420441659999496,0 -91.09432182099994,-0.6420492439999714,0 -91.09432319899997,-0.6420568399999473,0 -91.09432454299997,-0.6420618969999619,0 -91.09432716199997,-0.6420669309999365,0 -91.09432731599998,-0.6420783559999523,0 -91.09432741899997,-0.642085972999957,0 -91.09432876299995,-0.6420910279999206,0 -91.09433141499994,-0.6420985999999366,0 -91.09433532499998,-0.6421048799999802,0 -91.09433919999998,-0.642108619999923,0 -91.09434562299997,-0.6421123139999679,0 -91.09435331899994,-0.6421159849999709,0 -91.09435848199996,-0.6421209699999444,0 -91.09435980699999,-0.6421247539999495,0 -91.09436620899997,-0.642127176999956,0 -91.09437518999994,-0.6421320899999611,0 -91.09438160599996,-0.6421357809999819,0 -91.09438802099999,-0.6421394699999666,0 -91.09439568899995,-0.6421418679999449,0 -91.09440338999998,-0.6421467999999756,0 -91.09440851199999,-0.6421492429999449,0 -91.09441490399998,-0.6421516619999504,0 -91.09442129499996,-0.6421540809999443,0 -91.09442768499997,-0.6421564989999515,0 -91.09443405699993,-0.6421576489999594,0 -91.09444044399999,-0.6421600659999759,0 -91.09444682999997,-0.6421624829999298,0 -91.09445318099994,-0.6421623649999277,0 -91.09445956399996,-0.64216478099997,0 -91.09446469399995,-0.64216848699994,0 -91.09446599799998,-0.6421709969999375,0 -91.09447107599998,-0.6421709019999765,0 -91.09447095599995,-0.6421620349999615,0 -91.09447081899998,-0.6421519019999666,0 -91.09446941299996,-0.6421417919999645,0 -91.09446939599997,-0.6421405249999427,0 -91.09447445599994,-0.6421391659999338,0 -91.09448078399998,-0.6421377839999437,0 -91.09448966599996,-0.6421376219999583,0 -91.09449856199996,-0.6421387269999678,0 -91.09450368599994,-0.6421424329999435,0 -91.09451011099998,-0.6421486469999382,0 -91.09451527099998,-0.6421548709999393,0 -91.09451537299997,-0.6421624649999522,0 -91.09450911699997,-0.6421689249999635,0 -91.09450921899997,-0.64217652099995,0 -91.09451310799994,-0.6421827779999469,0 -91.09451444599995,-0.6421878099999362,0 -91.09451199399994,-0.6421941959999364,0 -91.09450700799994,-0.6422006219999683,0 -91.09449698299994,-0.642209678999954,0 -91.09449070899994,-0.6422148669999503,0 -91.09448690299995,-0.6422149399999674,0 -91.09447801999994,-0.6422151119999815,0 -91.09446913599999,-0.6422152839999732,0 -91.09446652799994,-0.6422102659999414,0 -91.09445884199992,-0.6422053459999692,0 -91.09445118799994,-0.6422029579999358,0 -91.09444221099994,-0.6421967919999326,0 -91.09443709399994,-0.6421943539999759,0 -91.09442945299998,-0.6421932319999538,0 -91.09442182599999,-0.6421933769999531,0 -91.09441289199998,-0.6421910099999728,0 -91.09440264899996,-0.6421861309999567,0 -91.09439113099997,-0.6421812749999245,0 -91.09438598999998,-0.642177565999922,0 -91.09438342699997,-0.6421763449999435,0 -91.09437706299998,-0.6421764639999322,0 -91.09436945899995,-0.642179144999935,0 -91.09436192199996,-0.6421869009999479,0 -91.09435939199996,-0.6421882179999394,0 -91.09434921799999,-0.6421896789999537,0 -91.09434022999994,-0.6421847719999458,0 -91.09433497799995,-0.6421734439999778,0 -91.09433363499994,-0.6421683909999225,0 -91.09432968999994,-0.6421595759999219,0 -91.09432322999997,-0.642153345999922,0 -91.09431935299993,-0.642149607999959,0 -91.09431800899995,-0.6421445529999754,0 -91.09431787199998,-0.6421343959999538,0 -91.09431778599996,-0.6421280479999677,0 -91.09431509799998,-0.642117935999982,0 -91.09430989299996,-0.6421104089999321,0 -91.09430853199996,-0.6421040819999405,0 -91.09430210199997,-0.6421003849999337,0 -91.09429316999994,-0.6421005419999869,0 -91.09428556299999,-0.6421044869999183,0 -91.09428181999994,-0.6421109059999783,0 -91.09427681599999,-0.6421186189999708,0 -91.09427434799996,-0.6421250169999532,0 -91.09427056899993,-0.6421288969999632,0 -91.09426808399998,-0.6421340249999545,0 -91.09426430399998,-0.6421379069999545,0 -91.09426057499996,-0.6421455999999433,0 -91.09425297799999,-0.642150823999935,0 -91.09424914499995,-0.6421508939999342,0 -91.09423893699994,-0.6421523519999334,0 -91.09422743099998,-0.6421525629999698,0 -91.09421332799995,-0.6421502779999695,0 -91.09420558299996,-0.6421453309999414,0 -91.09420295399995,-0.642140289999934,0 -91.09420416499997,-0.6421351799999709,0 -91.09420793499999,-0.6421300239999214,0 -91.09421142799994,-0.6421045219999513,0 -91.094219051,-0.6421005719999501,0 -91.09422022699992,-0.6420929209999639,0 -91.09421886199999,-0.6420865849999617,0 -91.09421486899998,-0.6420752069999439,0 -91.09421096299997,-0.6420701859999495,0 -91.09420705599996,-0.6420651649999701,0 -91.09420316499995,-0.6420614149999488,0 -91.09420309599994,-0.6420563269999858,0 -91.09420046799994,-0.6420512829999473,0 -91.09420039899999,-0.642046195999967,0 -91.09419905,-0.6420411289999539,0 -91.09419898099998,-0.6420360419999782,0 -91.09419885999994,-0.6420271379999419,0 -91.09419744299999,-0.6420169839999481,0 
							</coordinates>
						</LinearRing>
					</outerBoundaryIs>
				</Polygon>
			</MultiGeometry>
		</Placemark>
		<Placemark id="ID_00049">
			<name>Isabela</name>
			<Snippet maxLines="0"></Snippet>
			<description><![CDATA[<html xmlns:fo="http://www.w3.org/1999/XSL/Format" xmlns:msxsl="urn:schemas-microsoft-com:xslt">

<head>

<META http-equiv="Content-Type" content="text/html">

<meta http-equiv="content-type" content="text/html; charset=UTF-8">

</head>

<body style="margin:0px 0px 0px 0px;overflow:auto;background:#FFFFFF;">

<table style="font-family:Arial,Verdana,Times;font-size:12px;text-align:left;width:100%;border-collapse:collapse;padding:3px 3px 3px 3px">

<tr style="text-align:center;font-weight:bold;background:#9CBCE2">

<td>Isabela</td>

</tr>

<tr>

<td>

<table style="font-family:Arial,Verdana,Times;font-size:12px;text-align:left;width:100%;border-spacing:0px; padding:3px 3px 3px 3px">

<tr>

<td>FID</td>

<td>49</td>

</tr>

<tr bgcolor="#D4E4F3">

<td>OID_</td>

<td>0</td>

</tr>

<tr>

<td>nodos</td>

<td>117</td>

</tr>

<tr bgcolor="#D4E4F3">

<td>area_ha</td>

<td>0.0162</td>

</tr>

<tr>

<td>area_m</td>

<td>162.0349</td>

</tr>

<tr bgcolor="#D4E4F3">

<td>island</td>

<td>Isabela</td>

</tr>

<tr>

<td>perimetro</td>

<td>95.235</td>

</tr>

<tr bgcolor="#D4E4F3">

<td>source</td>

<td>Charles Darwin Foundation, 2018</td>

</tr>

</table>

</td>

</tr>

</table>

</body>

</html>]]></description>
			<styleUrl>#PolyStyle000</styleUrl>
			<MultiGeometry>
				<Polygon>
					<outerBoundaryIs>
						<LinearRing>
							<coordinates>
								-91.09457465099996,-0.642069186999939,0 -91.09457705999996,-0.6420615839999727,0 -91.09457951199994,-0.6420565019999499,0 -91.09458711799994,-0.6420563809999736,0 -91.09458965299996,-0.6420563399999489,0 -91.09459721499997,-0.6420536989999677,0 -91.09460222199994,-0.6420498369999528,0 -91.09460726899994,-0.6420484969999623,0 -91.09461478799994,-0.6420433349999254,0 -91.09462103999994,-0.6420381939999489,0 -91.09462602599996,-0.6420330719999524,0 -91.09463352399996,-0.642026650999975,0 -91.09463977599995,-0.6420215099999421,0 -91.09464349499996,-0.6420164079999529,0 -91.09464596799994,-0.6420125859999628,0 -91.09465089499997,-0.6420036809999522,0 -91.09465457599998,-0.6419960549999391,0 -91.09466082799997,-0.6419909139999572,0 -91.09466838499998,-0.6419882769999364,0 -91.09467597799994,-0.6419881639999473,0 -91.09467592099999,-0.6419843799999356,0 -91.09467461699995,-0.641981874999936,0 -91.09466694499999,-0.641976939999947,0 -91.09465928999998,-0.6419732659999807,0 -91.09465416599994,-0.6419695529999655,0 -91.09464901999996,-0.6419645759999683,0 -91.09464767499999,-0.6419595419999412,0 -91.09464751699996,-0.6419494359999443,0 -91.09464737999996,-0.6419405909999827,0 -91.09464728099994,-0.6419342709999628,0 -91.09464716299998,-0.6419266859999847,0 -91.09464696599997,-0.6419140399999677,0 -91.09464688699995,-0.6419089809999787,0 -91.09464674899994,-0.6419001239999636,0 -91.09464661099997,-0.6418912659999574,0 -91.09464526399995,-0.6418862189999545,0 -91.09464389599997,-0.6418799059999349,0 -91.09464252899994,-0.6418735909999795,0 -91.09464244899999,-0.641868524999956,0 -91.09463725399996,-0.6418609899999349,0 -91.09463715399994,-0.6418546539999286,0 -91.09463578499998,-0.6418483329999206,0 -91.09463566499996,-0.6418407269999226,0 -91.09463693499997,-0.6418407099999401,0 -91.09464203299996,-0.6418419139999327,0 -91.09464839999998,-0.6418430999999637,0 -91.09465476499997,-0.6418442869999618,0 -91.09466374399993,-0.6418505089999378,0 -91.09466633899996,-0.6418542769999399,0 -91.09466895299995,-0.6418593109999682,0 -91.09467033699997,-0.6418668919999436,0 -91.09467423599995,-0.6418731719999736,0 -91.09467561899997,-0.6418807499999339,0 -91.09467577199995,-0.6418908729999652,0 -91.09467847799994,-0.6419022229999349,0 -91.09467861199995,-0.6419110739999417,0 -91.09467872599997,-0.6419186599999296,0 -91.09467885999999,-0.641927506999937,0 -91.09467897399998,-0.6419350879999671,0 -91.09467910799999,-0.6419439309999584,0 -91.09468307699996,-0.6419552409999542,0 -91.09468827199999,-0.6419640039999387,0 -91.09469091499994,-0.6419715389999386,0 -91.09469099099994,-0.6419765859999396,0 -91.09469363299996,-0.6419841159999542,0 -91.09469370799995,-0.6419891609999749,0 -91.09469378299997,-0.6419942049999535,0 -91.09469519799995,-0.6420042709999682,0 -91.09469653699995,-0.6420092929999391,0 -91.09469666799998,-0.6420181129999431,0 -91.09469677999994,-0.6420256709999453,0 -91.09469687299998,-0.6420319689999632,0 -91.09469192999995,-0.6420396029999427,0 -91.09468694999998,-0.6420447189999557,0 -91.09467946099994,-0.642051133999921,0 -91.09467695199999,-0.6420524329999534,0 -91.09466938499999,-0.6420538119999795,0 -91.094661837,-0.6420564509999753,0 -91.09465298299995,-0.6420565919999586,0 -91.09464543099993,-0.6420592319999497,0 -91.09463920399999,-0.6420656289999396,0 -91.09463797799998,-0.6420681669999306,0 -91.09463685199995,-0.6420769999999767,0 -91.09463444099998,-0.642084592999933,0 -91.09462945899998,-0.6420897099999389,0 -91.09462321299998,-0.6420948469999576,0 -91.09461182299998,-0.642095034999952,0 -91.09460422699999,-0.6420951609999372,0 -91.09459534199999,-0.642094047999934,0 -91.09459024899996,-0.6420928789999604,0 -91.09458514899995,-0.6420917149999313,0 -91.09458003099996,-0.6420892879999659,0 -91.09457494499998,-0.6420893859999521,0 -91.09456865299997,-0.6420945649999875,0 -91.09455981399997,-0.6420997959999615,0 -91.09455348299997,-0.6421024499999325,0 -91.09454843999998,-0.6421063439999588,0 -91.09454083099996,-0.6421090259999591,0 -91.09453702399998,-0.6421103679999678,0 -91.09452682399996,-0.6421105719999734,0 -91.09452042899994,-0.6421094349999444,0 -91.09451658299997,-0.6421082449999699,0 -91.09451499699998,-0.6420854869999744,0 -91.09451999899996,-0.6420777949999771,0 -91.09452120599997,-0.6420727089999265,0 -91.09452110299998,-0.6420651149999872,0 -91.09452356799994,-0.6420587399999178,0 -91.09452608499997,-0.6420561629999467,0 -91.09452987699996,-0.6420535619999479,0 -91.09453750899996,-0.6420521569999717,0 -91.09454515499994,-0.6420520169999662,0 -91.09454899299999,-0.642053210999961,0 -91.09455544599997,-0.6420594159999364,0 -91.09455553199996,-0.642065736999941,0 -91.09455683999994,-0.6420682419999296,0 -91.09456325499997,-0.642071913999923,0 -91.09456965099996,-0.6420743209999326,0 -91.09457465099996,-0.642069186999939,0 
							</coordinates>
						</LinearRing>
					</outerBoundaryIs>
				</Polygon>
			</MultiGeometry>
		</Placemark>
		<Placemark id="ID_00050">
			<name>Isabela</name>
			<Snippet maxLines="0"></Snippet>
			<description><![CDATA[<html xmlns:fo="http://www.w3.org/1999/XSL/Format" xmlns:msxsl="urn:schemas-microsoft-com:xslt">

<head>

<META http-equiv="Content-Type" content="text/html">

<meta http-equiv="content-type" content="text/html; charset=UTF-8">

</head>

<body style="margin:0px 0px 0px 0px;overflow:auto;background:#FFFFFF;">

<table style="font-family:Arial,Verdana,Times;font-size:12px;text-align:left;width:100%;border-collapse:collapse;padding:3px 3px 3px 3px">

<tr style="text-align:center;font-weight:bold;background:#9CBCE2">

<td>Isabela</td>

</tr>

<tr>

<td>

<table style="font-family:Arial,Verdana,Times;font-size:12px;text-align:left;width:100%;border-spacing:0px; padding:3px 3px 3px 3px">

<tr>

<td>FID</td>

<td>50</td>

</tr>

<tr bgcolor="#D4E4F3">

<td>OID_</td>

<td>0</td>

</tr>

<tr>

<td>nodos</td>

<td>36</td>

</tr>

<tr bgcolor="#D4E4F3">

<td>area_ha</td>

<td>0.0056</td>

</tr>

<tr>

<td>area_m</td>

<td>55.5601</td>

</tr>

<tr bgcolor="#D4E4F3">

<td>island</td>

<td>Isabela</td>

</tr>

<tr>

<td>perimetro</td>

<td>28.9217</td>

</tr>

<tr bgcolor="#D4E4F3">

<td>source</td>

<td>Charles Darwin Foundation, 2018</td>

</tr>

</table>

</td>

</tr>

</table>

</body>

</html>]]></description>
			<styleUrl>#PolyStyle000</styleUrl>
			<MultiGeometry>
				<Polygon>
					<outerBoundaryIs>
						<LinearRing>
							<coordinates>
								-91.09419803599997,-0.6418000649999213,0 -91.09420441299994,-0.6417999649999682,0 -91.09421461399994,-0.6417998049999508,0 -91.09422100799998,-0.641802245999949,0 -91.094221018,-0.6418035159999301,0 -91.09422615799996,-0.6418085179999478,0 -91.09423257199995,-0.6418134989999598,0 -91.09423767999994,-0.6418146879999465,0 -91.09424659899997,-0.6418145459999853,0 -91.09424788299998,-0.6418157969999357,0 -91.09425682099997,-0.6418181949999218,0 -91.09426193699994,-0.6418206539999509,0 -91.09426452799994,-0.6418256949999602,0 -91.09426330899997,-0.641832067999925,0 -91.09426080499998,-0.6418371929999603,0 -91.09425957499997,-0.6418422979999717,0 -91.09425582899996,-0.6418512599999546,0 -91.09425583899999,-0.6418525319999787,0 -91.09425210199998,-0.6418627699999334,0 -91.09424579199998,-0.6418705109999749,0 -91.09423945899994,-0.6418757089999722,0 -91.09423311199997,-0.6418796349999472,0 -91.09423183599995,-0.6418796569999447,0 -91.09422420099998,-0.6418823329999613,0 -91.09422164899996,-0.6418823769999471,0 -91.09420760799999,-0.6418826149999373,0 -91.09419991699997,-0.6418789229999746,0 -91.09419733399996,-0.6418751449999717,0 -91.09419473099996,-0.6418688199999622,0 -91.09419087099995,-0.641865063999942,0 -91.09419084199999,-0.6418612439999344,0 -91.09418821199996,-0.6418511019999825,0 -91.09418689699999,-0.6418460319999335,0 -91.09418941199999,-0.6418408999999763,0 -91.09419192699994,-0.6418357689999604,0 -91.09419446099997,-0.6418331829999565,0 -91.09419803599997,-0.6418000649999213,0 
							</coordinates>
						</LinearRing>
					</outerBoundaryIs>
				</Polygon>
			</MultiGeometry>
		</Placemark>
		<Placemark id="ID_00051">
			<name>Isabela</name>
			<Snippet maxLines="0"></Snippet>
			<description><![CDATA[<html xmlns:fo="http://www.w3.org/1999/XSL/Format" xmlns:msxsl="urn:schemas-microsoft-com:xslt">

<head>

<META http-equiv="Content-Type" content="text/html">

<meta http-equiv="content-type" content="text/html; charset=UTF-8">

</head>

<body style="margin:0px 0px 0px 0px;overflow:auto;background:#FFFFFF;">

<table style="font-family:Arial,Verdana,Times;font-size:12px;text-align:left;width:100%;border-collapse:collapse;padding:3px 3px 3px 3px">

<tr style="text-align:center;font-weight:bold;background:#9CBCE2">

<td>Isabela</td>

</tr>

<tr>

<td>

<table style="font-family:Arial,Verdana,Times;font-size:12px;text-align:left;width:100%;border-spacing:0px; padding:3px 3px 3px 3px">

<tr>

<td>FID</td>

<td>51</td>

</tr>

<tr bgcolor="#D4E4F3">

<td>OID_</td>

<td>0</td>

</tr>

<tr>

<td>nodos</td>

<td>31</td>

</tr>

<tr bgcolor="#D4E4F3">

<td>area_ha</td>

<td>0.0042</td>

</tr>

<tr>

<td>area_m</td>

<td>41.7669</td>

</tr>

<tr bgcolor="#D4E4F3">

<td>island</td>

<td>Isabela</td>

</tr>

<tr>

<td>perimetro</td>

<td>25.7287</td>

</tr>

<tr bgcolor="#D4E4F3">

<td>source</td>

<td>Charles Darwin Foundation, 2018</td>

</tr>

</table>

</td>

</tr>

</table>

</body>

</html>]]></description>
			<styleUrl>#PolyStyle000</styleUrl>
			<MultiGeometry>
				<Polygon>
					<outerBoundaryIs>
						<LinearRing>
							<coordinates>
								-91.09466464799999,-0.6416228559999762,0 -91.09466452699996,-0.6416152539999244,0 -91.09466569999995,-0.6416088979999548,0 -91.09466559799995,-0.6416025599999612,0 -91.09466679199994,-0.6415974689999746,0 -91.09467279999997,-0.6415745419999456,0 -91.09468044499994,-0.6415744229999597,0 -91.09468553999994,-0.6415743439999352,0 -91.09469061500001,-0.6415729959999789,0 -91.09469568999998,-0.6415716489999508,0 -91.09470330999996,-0.6415702619999668,0 -91.09470591399997,-0.6415740269999314,0 -91.09470857699995,-0.6415815939999457,0 -91.09470863499995,-0.6415853969999736,0 -91.09471385999997,-0.6415941869999452,0 -91.09471775399999,-0.6415991939999753,0 -91.09472166499995,-0.6416054659999261,0 -91.09472424699999,-0.6416079579999456,0 -91.09472563299994,-0.6416155339999193,0 -91.09472570899999,-0.6416205979999764,0 -91.09472075699996,-0.6416295399999411,0 -91.09471449499996,-0.6416359719999571,0 -91.09471333999994,-0.6416435849999466,0 -91.09471091299999,-0.6416512169999415,0 -91.09470711799997,-0.6416525449999505,0 -91.09470203099994,-0.6416526299999544,0 -91.09469175799995,-0.6416464739999723,0 -91.09468655099994,-0.6416389639999781,0 -91.09468006799995,-0.6416314729999623,0 -91.09467618899998,-0.6416277359999776,0 -91.09466727599995,-0.6416278819999637,0 -91.09466464799999,-0.6416228559999762,0 
							</coordinates>
						</LinearRing>
					</outerBoundaryIs>
				</Polygon>
			</MultiGeometry>
		</Placemark>
		<Placemark id="ID_00052">
			<name>Isabela</name>
			<Snippet maxLines="0"></Snippet>
			<description><![CDATA[<html xmlns:fo="http://www.w3.org/1999/XSL/Format" xmlns:msxsl="urn:schemas-microsoft-com:xslt">

<head>

<META http-equiv="Content-Type" content="text/html">

<meta http-equiv="content-type" content="text/html; charset=UTF-8">

</head>

<body style="margin:0px 0px 0px 0px;overflow:auto;background:#FFFFFF;">

<table style="font-family:Arial,Verdana,Times;font-size:12px;text-align:left;width:100%;border-collapse:collapse;padding:3px 3px 3px 3px">

<tr style="text-align:center;font-weight:bold;background:#9CBCE2">

<td>Isabela</td>

</tr>

<tr>

<td>

<table style="font-family:Arial,Verdana,Times;font-size:12px;text-align:left;width:100%;border-spacing:0px; padding:3px 3px 3px 3px">

<tr>

<td>FID</td>

<td>52</td>

</tr>

<tr bgcolor="#D4E4F3">

<td>OID_</td>

<td>0</td>

</tr>

<tr>

<td>nodos</td>

<td>52</td>

</tr>

<tr bgcolor="#D4E4F3">

<td>area_ha</td>

<td>0.0075</td>

</tr>

<tr>

<td>area_m</td>

<td>74.757</td>

</tr>

<tr bgcolor="#D4E4F3">

<td>island</td>

<td>Isabela</td>

</tr>

<tr>

<td>perimetro</td>

<td>44.4043</td>

</tr>

<tr bgcolor="#D4E4F3">

<td>source</td>

<td>Charles Darwin Foundation, 2018</td>

</tr>

</table>

</td>

</tr>

</table>

</body>

</html>]]></description>
			<styleUrl>#PolyStyle000</styleUrl>
			<MultiGeometry>
				<Polygon>
					<outerBoundaryIs>
						<LinearRing>
							<coordinates>
								-91.09467079699994,-0.6414563719999415,0 -91.09467842799995,-0.6414562709999314,0 -91.09468478899998,-0.6414561879999461,0 -91.09468977899996,-0.6414510249999889,0 -91.09469861599996,-0.6414470819999544,0 -91.09470623299995,-0.6414457059999632,0 -91.09471387699995,-0.6414456039999487,0 -91.09472152199999,-0.6414455019999599,0 -91.09472793899994,-0.6414479689999592,0 -91.09473694999998,-0.6414529519999471,0 -91.09474343299995,-0.6414592419999361,0 -91.09474993399994,-0.6414668029999594,0 -91.09475135799993,-0.6414756989999555,0 -91.09475655899996,-0.6414819959999182,0 -91.09476173699996,-0.6414870189999458,0 -91.09476315499995,-0.6414959009999338,0 -91.09476455199996,-0.6415035059999314,0 -91.09476469599997,-0.6415123909999307,0 -91.09476481899999,-0.6415200009999438,0 -91.09476490199995,-0.6415250709999281,0 -91.09476508699999,-0.6415364709999299,0 -91.09476512799995,-0.6415390029999276,0 -91.09476656199998,-0.6415491099999719,0 -91.09476412499998,-0.6415554599999451,0 -91.09475912999993,-0.641560572999936,0 -91.09475409599997,-0.6415631569999454,0 -91.09475032899996,-0.6415657319999438,0 -91.09474271799995,-0.6415671169999611,0 -91.09473508699995,-0.6415672349999627,0 -91.09472868799998,-0.6415647969999514,0 -91.09472354099995,-0.6415610719999398,0 -91.094723446,-0.641554729999933,0 -91.09472203899998,-0.6415458699999642,0 -91.09472198199995,-0.6415420639999699,0 -91.09472054699995,-0.6415319379999603,0 -91.09472033999998,-0.6415205409999811,0 -91.094721495,-0.6415141879999744,0 -91.09472389799997,-0.6415065479999405,0 -91.09472382899998,-0.6415027409999488,0 -91.09472496299999,-0.641495107999965,0 -91.09472482599995,-0.6414874859999623,0 -91.09472089499997,-0.6414811779999329,0 -91.09471962299995,-0.6414811939999339,0 -91.09471071899999,-0.6414813079999326,0 -91.09470563199994,-0.6414813729999709,0 -91.09469929799997,-0.6414827249999539,0 -91.09469169599998,-0.6414840929999786,0 -91.09468534199998,-0.641484172999975,0 -91.09467517799999,-0.6414843029999693,0 -91.09467136799999,-0.6414843509999721,0 -91.09466365399999,-0.6414806409999249,0 -91.09465982499995,-0.6414806949999297,0 -91.09467079699994,-0.6414563719999415,0 
							</coordinates>
						</LinearRing>
					</outerBoundaryIs>
				</Polygon>
			</MultiGeometry>
		</Placemark>
		<Placemark id="ID_00053">
			<name>Isabela</name>
			<Snippet maxLines="0"></Snippet>
			<description><![CDATA[<html xmlns:fo="http://www.w3.org/1999/XSL/Format" xmlns:msxsl="urn:schemas-microsoft-com:xslt">

<head>

<META http-equiv="Content-Type" content="text/html">

<meta http-equiv="content-type" content="text/html; charset=UTF-8">

</head>

<body style="margin:0px 0px 0px 0px;overflow:auto;background:#FFFFFF;">

<table style="font-family:Arial,Verdana,Times;font-size:12px;text-align:left;width:100%;border-collapse:collapse;padding:3px 3px 3px 3px">

<tr style="text-align:center;font-weight:bold;background:#9CBCE2">

<td>Isabela</td>

</tr>

<tr>

<td>

<table style="font-family:Arial,Verdana,Times;font-size:12px;text-align:left;width:100%;border-spacing:0px; padding:3px 3px 3px 3px">

<tr>

<td>FID</td>

<td>53</td>

</tr>

<tr bgcolor="#D4E4F3">

<td>OID_</td>

<td>0</td>

</tr>

<tr>

<td>nodos</td>

<td>24</td>

</tr>

<tr bgcolor="#D4E4F3">

<td>area_ha</td>

<td>0.002</td>

</tr>

<tr>

<td>area_m</td>

<td>20.0632</td>

</tr>

<tr bgcolor="#D4E4F3">

<td>island</td>

<td>Isabela</td>

</tr>

<tr>

<td>perimetro</td>

<td>17.3853</td>

</tr>

<tr bgcolor="#D4E4F3">

<td>source</td>

<td>Charles Darwin Foundation, 2018</td>

</tr>

</table>

</td>

</tr>

</table>

</body>

</html>]]></description>
			<styleUrl>#PolyStyle000</styleUrl>
			<MultiGeometry>
				<Polygon>
					<outerBoundaryIs>
						<LinearRing>
							<coordinates>
								-91.09467055099998,-0.641762844999956,0 -91.094665412,-0.641759116999934,0 -91.09466029099997,-0.6417566549999341,0 -91.09465387899996,-0.6417529439999651,0 -91.09465127699997,-0.6417491769999447,0 -91.09465117899998,-0.6417428389999665,0 -91.09465109899998,-0.6417377679999283,0 -91.09465354299994,-0.641731391999941,0 -91.09465735699996,-0.6417313389999378,0 -91.09466619599999,-0.6417274119999673,0 -91.09466992999995,-0.6417222869999441,0 -91.09467751599999,-0.6417196469999406,0 -91.09468259799996,-0.6417195769999505,0 -91.09469148999995,-0.6417194559999822,0 -91.09469535699998,-0.6417232069999265,0 -91.09470049299993,-0.6417269399999563,0 -91.09470439499994,-0.6417332239999414,0 -91.09470194999994,-0.6417395939999477,0 -91.09469942999999,-0.6417408969999799,0 -91.09469444699994,-0.6417473019999387,0 -91.09468944499996,-0.6417524409999422,0 -91.09468571199993,-0.6417575609999665,0 -91.09468203699998,-0.6417664799999368,0 -91.09467695899997,-0.6417665529999663,0 -91.09467055099998,-0.641762844999956,0 
							</coordinates>
						</LinearRing>
					</outerBoundaryIs>
				</Polygon>
			</MultiGeometry>
		</Placemark>
		<Placemark id="ID_00054">
			<name>Isabela</name>
			<Snippet maxLines="0"></Snippet>
			<description><![CDATA[<html xmlns:fo="http://www.w3.org/1999/XSL/Format" xmlns:msxsl="urn:schemas-microsoft-com:xslt">

<head>

<META http-equiv="Content-Type" content="text/html">

<meta http-equiv="content-type" content="text/html; charset=UTF-8">

</head>

<body style="margin:0px 0px 0px 0px;overflow:auto;background:#FFFFFF;">

<table style="font-family:Arial,Verdana,Times;font-size:12px;text-align:left;width:100%;border-collapse:collapse;padding:3px 3px 3px 3px">

<tr style="text-align:center;font-weight:bold;background:#9CBCE2">

<td>Isabela</td>

</tr>

<tr>

<td>

<table style="font-family:Arial,Verdana,Times;font-size:12px;text-align:left;width:100%;border-spacing:0px; padding:3px 3px 3px 3px">

<tr>

<td>FID</td>

<td>54</td>

</tr>

<tr bgcolor="#D4E4F3">

<td>OID_</td>

<td>0</td>

</tr>

<tr>

<td>nodos</td>

<td>25</td>

</tr>

<tr bgcolor="#D4E4F3">

<td>area_ha</td>

<td>0.0027</td>

</tr>

<tr>

<td>area_m</td>

<td>26.643</td>

</tr>

<tr bgcolor="#D4E4F3">

<td>island</td>

<td>Isabela</td>

</tr>

<tr>

<td>perimetro</td>

<td>20.7495</td>

</tr>

<tr bgcolor="#D4E4F3">

<td>source</td>

<td>Charles Darwin Foundation, 2018</td>

</tr>

</table>

</td>

</tr>

</table>

</body>

</html>]]></description>
			<styleUrl>#PolyStyle000</styleUrl>
			<MultiGeometry>
				<Polygon>
					<outerBoundaryIs>
						<LinearRing>
							<coordinates>
								-91.09414876999995,-0.6416274089999637,0 -91.09414478899998,-0.6416222529999801,0 -91.09414076799999,-0.6416144949999464,0 -91.094138108,-0.6416106239999592,0 -91.09413154699996,-0.6416067999999785,0 -91.09413010399999,-0.6415977069999643,0 -91.09413002300001,-0.6415925009999356,0 -91.09412985999995,-0.6415820859999668,0 -91.09413235999995,-0.6415755419999429,0 -91.09414010299997,-0.6415715349999651,0 -91.09414400599995,-0.6415714849999328,0 -91.09415033299996,-0.641559673999957,0 -91.09415690099996,-0.6415634999999583,0 -91.09415824199994,-0.6415660889999807,0 -91.09416092499998,-0.6415712679999481,0 -91.09416494799996,-0.6415790359999326,0 -91.09416766999999,-0.6415868199999337,0 -91.09417173199995,-0.6415971899999745,0 -91.09417316999998,-0.641606288999973,0 -91.09417326799996,-0.6416127979999182,0 -91.09417338499998,-0.6416206069999363,0 -91.09417346299996,-0.6416258119999739,0 -91.09416833699999,-0.6416310789999834,0 -91.09416315399994,-0.6416324409999554,0 -91.09415665099995,-0.6416325189999336,0 -91.09414876999995,-0.6416274089999637,0 
							</coordinates>
						</LinearRing>
					</outerBoundaryIs>
				</Polygon>
			</MultiGeometry>
		</Placemark>
		<Placemark id="ID_00055">
			<name>Isabela</name>
			<Snippet maxLines="0"></Snippet>
			<description><![CDATA[<html xmlns:fo="http://www.w3.org/1999/XSL/Format" xmlns:msxsl="urn:schemas-microsoft-com:xslt">

<head>

<META http-equiv="Content-Type" content="text/html">

<meta http-equiv="content-type" content="text/html; charset=UTF-8">

</head>

<body style="margin:0px 0px 0px 0px;overflow:auto;background:#FFFFFF;">

<table style="font-family:Arial,Verdana,Times;font-size:12px;text-align:left;width:100%;border-collapse:collapse;padding:3px 3px 3px 3px">

<tr style="text-align:center;font-weight:bold;background:#9CBCE2">

<td>Isabela</td>

</tr>

<tr>

<td>

<table style="font-family:Arial,Verdana,Times;font-size:12px;text-align:left;width:100%;border-spacing:0px; padding:3px 3px 3px 3px">

<tr>

<td>FID</td>

<td>55</td>

</tr>

<tr bgcolor="#D4E4F3">

<td>OID_</td>

<td>0</td>

</tr>

<tr>

<td>nodos</td>

<td>107</td>

</tr>

<tr bgcolor="#D4E4F3">

<td>area_ha</td>

<td>0.0836</td>

</tr>

<tr>

<td>area_m</td>

<td>835.5521</td>

</tr>

<tr bgcolor="#D4E4F3">

<td>island</td>

<td>Isabela</td>

</tr>

<tr>

<td>perimetro</td>

<td>142.3725</td>

</tr>

<tr bgcolor="#D4E4F3">

<td>source</td>

<td>Charles Darwin Foundation, 2018</td>

</tr>

</table>

</td>

</tr>

</table>

</body>

</html>]]></description>
			<styleUrl>#PolyStyle000</styleUrl>
			<MultiGeometry>
				<Polygon>
					<outerBoundaryIs>
						<LinearRing>
							<coordinates>
								-91.07815834399997,-0.5987689029999422,0 -91.07817156899995,-0.598764853999972,0 -91.07817905799999,-0.5987589789999672,0 -91.07819217899998,-0.5987491739999724,0 -91.07819978499997,-0.5987490499999854,0 -91.07820929399998,-0.5987488949999673,0 -91.07822831799996,-0.5987485839999563,0 -91.078245446,-0.5987483039999685,0 -91.07825686699994,-0.5987481179999525,0 -91.07826448299996,-0.5987479939999429,0 -91.07827788599995,-0.5987516149999651,0 -91.07829128999998,-0.5987552379999588,0 -91.07830088699997,-0.5987589229999285,0 -91.07830663799996,-0.5987607499999431,0 -91.07831821199994,-0.5987682449999774,0 -91.07831842099995,-0.5987797619999313,0 -91.07831855999997,-0.5987874389999813,0 -91.07832240599998,-0.5987892969999423,0 -91.07833009799998,-0.5987930139999645,0 -91.07833772199996,-0.5987928939999218,0 -91.07835113499999,-0.5987965209999429,0 -91.07836836499995,-0.5988000889999547,0 -91.07837612899999,-0.5988076459999611,0 -91.07837054299995,-0.598815412999949,0 -91.07837452599995,-0.5988249479999618,0 -91.07838412799998,-0.5988286369999317,0 -91.07839373199994,-0.5988323269999749,0 -91.07840711999997,-0.5988340399999299,0 -91.07841475299995,-0.5988339219999337,0 -91.07842811199998,-0.5988337159999487,0 -91.07843390499994,-0.5988374669999494,0 -91.07843409999998,-0.5988489809999438,0 -91.07843238799995,-0.5988605229999219,0 -91.07843248599994,-0.5988662779999494,0 -91.07843271499996,-0.5988797039999488,0 -91.07843277999997,-0.5988835389999359,0 -91.07843294299994,-0.5988931259999548,0 -91.07842935699995,-0.5989066009999585,0 -91.07843139499992,-0.59891423899995,0 -91.07843714999994,-0.598916071999947,0 -91.07845244499997,-0.5989177659999463,0 -91.07846211499998,-0.5989252939999659,0 -91.07846987699998,-0.5989328489999357,0 -91.07847967499998,-0.5989480419999593,0 -91.07848552799999,-0.5989556249999816,0 -91.07849131699999,-0.5989593749999438,0 -91.07850468099998,-0.5989591859999442,0 -91.07852186899999,-0.5989589429999609,0 -91.07853524099996,-0.5989587539999586,0 -91.07853912299999,-0.5989625339999439,0 -91.07854500799994,-0.5989720359999672,0 -91.07854512999995,-0.5989797009999704,0 -91.07854913399996,-0.5989911429999745,0 -91.07855313799995,-0.5990025839999457,0 -91.07855328999995,-0.599012159999971,0 -91.07854571099996,-0.5990160929999352,0 -91.07853625399997,-0.5990219659999456,0 -91.07853058799998,-0.5990258709999844,0 -91.07853077299995,-0.5990373539999622,0 -91.07853098799996,-0.5990507479999692,0 -91.07852932599997,-0.599066074999931,0 -91.07852948099998,-0.5990756369999341,0 -91.07852197199998,-0.5990833829999298,0 -91.07851243499994,-0.5990835059999469,0 -91.07849717899995,-0.5990837019999752,0 -91.07848936399995,-0.5990723329999232,0 -91.07847779799994,-0.5990648359999701,0 -91.07846626599996,-0.5990592509999788,0 -91.07845470299998,-0.5990517549999463,0 -91.07844307499994,-0.5990404369999346,0 -91.07843719699997,-0.5990309539999356,0 -91.07842372999994,-0.5990234849999728,0 -91.07841604399994,-0.59901976399993,0 -91.07840067499994,-0.5990123219999609,0 -91.07838347199999,-0.5990087319999519,0 -91.07837385299996,-0.5990031259999531,0 -91.07836052999994,-0.5990033089999575,0 -91.07834911399999,-0.5990034659999499,0 -91.07834150399998,-0.5990035699999755,0 -91.07833009199999,-0.5990037259999734,0 -91.07831678099996,-0.5990039089999721,0 -91.07830530499994,-0.5990002439999639,0 -91.07829562599994,-0.5989908209999807,0 -91.07829157799995,-0.5989774969999613,0 -91.07828566299999,-0.5989661079999481,0 -91.07827774099997,-0.5989490089999698,0 -91.07827770599994,-0.5989470969999452,0 -91.07826443699996,-0.5989491989999515,0 -91.07825690799996,-0.5989531309999718,0 -91.07824554599993,-0.5989552039999312,0 -91.07823037299994,-0.5989554229999469,0 -91.07820569799998,-0.5989500559999709,0 -91.07819791299994,-0.5989406109999372,0 -91.07818998299996,-0.5989254279999733,0 -91.07818785399996,-0.5989158919999862,0 -91.07818375699999,-0.5989025579999689,0 -91.07817973699997,-0.5988911399999818,0 -91.07817370599997,-0.5988740109999715,0 -91.07816786099996,-0.5988664449999377,0 -91.07815647299998,-0.5988666169999445,0 -91.07813920599996,-0.5988573119999577,0 -91.07813343799995,-0.598853572999932,0 -91.07813138799997,-0.5988459489999577,0 -91.07813123499993,-0.5988382959999443,0 -91.07813089099994,-0.5988210709999695,0 -91.07813639299997,-0.5988114099999309,0 -91.07813825299996,-0.5988094649999293,0 -91.07815834399997,-0.5987689029999422,0 
							</coordinates>
						</LinearRing>
					</outerBoundaryIs>
				</Polygon>
			</MultiGeometry>
		</Placemark>
		<Placemark id="ID_00056">
			<name>Isabela</name>
			<Snippet maxLines="0"></Snippet>
			<description><![CDATA[<html xmlns:fo="http://www.w3.org/1999/XSL/Format" xmlns:msxsl="urn:schemas-microsoft-com:xslt">

<head>

<META http-equiv="Content-Type" content="text/html">

<meta http-equiv="content-type" content="text/html; charset=UTF-8">

</head>

<body style="margin:0px 0px 0px 0px;overflow:auto;background:#FFFFFF;">

<table style="font-family:Arial,Verdana,Times;font-size:12px;text-align:left;width:100%;border-collapse:collapse;padding:3px 3px 3px 3px">

<tr style="text-align:center;font-weight:bold;background:#9CBCE2">

<td>Isabela</td>

</tr>

<tr>

<td>

<table style="font-family:Arial,Verdana,Times;font-size:12px;text-align:left;width:100%;border-spacing:0px; padding:3px 3px 3px 3px">

<tr>

<td>FID</td>

<td>56</td>

</tr>

<tr bgcolor="#D4E4F3">

<td>OID_</td>

<td>0</td>

</tr>

<tr>

<td>nodos</td>

<td>69</td>

</tr>

<tr bgcolor="#D4E4F3">

<td>area_ha</td>

<td>0.0409</td>

</tr>

<tr>

<td>area_m</td>

<td>409.2637</td>

</tr>

<tr bgcolor="#D4E4F3">

<td>island</td>

<td>Isabela</td>

</tr>

<tr>

<td>perimetro</td>

<td>85.666</td>

</tr>

<tr bgcolor="#D4E4F3">

<td>source</td>

<td>Charles Darwin Foundation, 2018</td>

</tr>

</table>

</td>

</tr>

</table>

</body>

</html>]]></description>
			<styleUrl>#PolyStyle000</styleUrl>
			<MultiGeometry>
				<Polygon>
					<outerBoundaryIs>
						<LinearRing>
							<coordinates>
								-91.07841476899995,-0.599166929999961,0 -91.07841856799996,-0.5991668769999631,0 -91.07842789499995,-0.5991571929999442,0 -91.07843540799996,-0.5991513539999649,0 -91.07844103499997,-0.5991455419999816,0 -91.07845437899994,-0.5991453569999353,0 -91.07846394199999,-0.5991471349999462,0 -91.07846972099999,-0.5991508779999377,0 -91.07848506699997,-0.5991564009999597,0 -91.07849463399998,-0.5991581809999572,0 -91.07851385799997,-0.5991674759999369,0 -91.07852345699996,-0.599171167999944,0 -91.07853117699996,-0.5991767989999566,0 -91.07854274299996,-0.5991842889999373,0 -91.07854293899999,-0.5991976669999344,0 -91.07854299499998,-0.5992014889999368,0 -91.07853934599994,-0.5992130019999427,0 -91.07853956999996,-0.5992282819999599,0 -91.07853973799996,-0.5992397389999347,0 -91.07854372199995,-0.5992511439999347,0 -91.07854380599999,-0.5992568699999715,0 -91.07854403699997,-0.5992721309999559,0 -91.07854427799998,-0.5992873779999303,0 -91.07853871699996,-0.5992969659999341,0 -91.07853500099996,-0.5993027209999539,0 -91.07852548699998,-0.5993028269999741,0 -91.07851790899997,-0.5993048149999218,0 -91.07850640599999,-0.5992992339999432,0 -91.07848920499998,-0.5992937189999469,0 -91.07848546999996,-0.5992975669999543,0 -91.07848556699997,-0.5993032729999717,0 -91.07848202699995,-0.599318522999965,0 -91.07847263499997,-0.5993243259999224,0 -91.07846131799995,-0.5993282459999634,0 -91.07845004099994,-0.599334062999957,0 -91.07844625099995,-0.5993341029999281,0 -91.07843677599999,-0.5993342019999708,0 -91.07842727099995,-0.5993324049999204,0 -91.07842141699996,-0.5993229779999716,0 -91.07841194999998,-0.5993230799999759,0 -91.07839302699995,-0.5993232839999775,0 -91.07838168099994,-0.5993234059999385,0 -91.07837593699998,-0.599319674999945,0 -91.07837190099997,-0.5993064389999686,0 -91.07836793699994,-0.5992969939999301,0 -91.07836404599999,-0.599291343999934,0 -91.07836200799994,-0.5992837729999674,0 -91.07835611399997,-0.5992724459999331,0 -91.07834654999995,-0.5992668609999302,0 -91.07833706299994,-0.5992650749999435,0 -91.07833328499999,-0.599265119999928,0 -91.07831817599998,-0.5992653009999377,0 -91.07830299799998,-0.5992616859999688,0 -91.07830099399995,-0.5992560149999801,0 -91.07830256799997,-0.5992407999999634,0 -91.07830799899995,-0.5992293289999611,0 -91.07832106999996,-0.599221554999933,0 -91.07832484999994,-0.5992215069999287,0 -91.07832246099997,-0.5991967959999367,0 -91.07832415999997,-0.5991872509999402,0 -91.07832578399996,-0.5991738909999587,0 -91.07833312599995,-0.5991623489999315,0 -91.07834429899998,-0.5991526519999275,0 -91.07835938399995,-0.5991486179999621,0 -91.07836696799996,-0.5991485099999706,0 -91.07837656,-0.5991541009999617,0 -91.07838805099998,-0.5991596659999349,0 -91.07839385099999,-0.5991653129999516,0 -91.07840527499997,-0.5991670629999245,0 -91.07841476899995,-0.599166929999961,0 
							</coordinates>
						</LinearRing>
					</outerBoundaryIs>
				</Polygon>
			</MultiGeometry>
		</Placemark>
		<Placemark id="ID_00057">
			<name>Isabela</name>
			<Snippet maxLines="0"></Snippet>
			<description><![CDATA[<html xmlns:fo="http://www.w3.org/1999/XSL/Format" xmlns:msxsl="urn:schemas-microsoft-com:xslt">

<head>

<META http-equiv="Content-Type" content="text/html">

<meta http-equiv="content-type" content="text/html; charset=UTF-8">

</head>

<body style="margin:0px 0px 0px 0px;overflow:auto;background:#FFFFFF;">

<table style="font-family:Arial,Verdana,Times;font-size:12px;text-align:left;width:100%;border-collapse:collapse;padding:3px 3px 3px 3px">

<tr style="text-align:center;font-weight:bold;background:#9CBCE2">

<td>Isabela</td>

</tr>

<tr>

<td>

<table style="font-family:Arial,Verdana,Times;font-size:12px;text-align:left;width:100%;border-spacing:0px; padding:3px 3px 3px 3px">

<tr>

<td>FID</td>

<td>57</td>

</tr>

<tr bgcolor="#D4E4F3">

<td>OID_</td>

<td>0</td>

</tr>

<tr>

<td>nodos</td>

<td>78</td>

</tr>

<tr bgcolor="#D4E4F3">

<td>area_ha</td>

<td>0.0444</td>

</tr>

<tr>

<td>area_m</td>

<td>444.0329</td>

</tr>

<tr bgcolor="#D4E4F3">

<td>island</td>

<td>Isabela</td>

</tr>

<tr>

<td>perimetro</td>

<td>93.6641</td>

</tr>

<tr bgcolor="#D4E4F3">

<td>source</td>

<td>Charles Darwin Foundation, 2018</td>

</tr>

</table>

</td>

</tr>

</table>

</body>

</html>]]></description>
			<styleUrl>#PolyStyle000</styleUrl>
			<MultiGeometry>
				<Polygon>
					<outerBoundaryIs>
						<LinearRing>
							<coordinates>
								-91.07748601099996,-0.5988256589999406,0 -91.07747833499997,-0.5988163319999503,0 -91.07747821399994,-0.5988087909999539,0 -91.07747794199997,-0.5987918149999714,0 -91.07747023099996,-0.5987805929999508,0 -91.07746254999995,-0.5987712589999357,0 -91.07745678099997,-0.598763784999964,0 -91.07745474299998,-0.5987543689999566,0 -91.07744895999998,-0.5987468899999811,0 -91.07744498899994,-0.5987356009999263,0 -91.07744485099994,-0.598728033999971,0 -91.07744656099997,-0.5987185429999665,0 -91.07745388999997,-0.5987070659999818,0 -91.07745748999996,-0.5986975319999557,0 -91.07745725199999,-0.5986842539999825,0 -91.07746462999995,-0.5986746449999596,0 -91.07747403399998,-0.5986725959999769,0 -91.07748347599994,-0.5986724469999573,0 -91.07749670099997,-0.5986722369999614,0 -91.07750233999995,-0.5986702459999344,0 -91.07749836899995,-0.5986588979999447,0 -91.07749452499998,-0.5986551549999686,0 -91.07749061499999,-0.5986476059999212,0 -91.07749817899997,-0.5986474819999322,0 -91.07750763799997,-0.5986473269999777,0 -91.07752277899994,-0.5986470799999766,0 -91.07753035299997,-0.5986469559999317,0 -91.07752446099993,-0.5986337129999638,0 -91.07751865699999,-0.5986261829999672,0 -91.07752229399995,-0.5986165829999685,0 -91.07752602399997,-0.5986127019999611,0 -91.07753315999997,-0.5985839169999222,0 -91.07754069299996,-0.5985799579999571,0 -91.07754823099998,-0.5985759969999618,0 -91.07756342999994,-0.598575725999984,0 -91.07757676499995,-0.5985774039999731,0 -91.07758445199994,-0.5985830109999597,0 -91.07759026399998,-0.5985905659999301,0 -91.07759607499997,-0.5985981189999661,0 -91.07759612699995,-0.5986019439999368,0 -91.07759440999996,-0.5986153579999677,0 -91.07759264099998,-0.5986249399999808,0 -91.07759467299997,-0.5986344539999723,0 -91.07759862799998,-0.598645838999977,0 -91.07760445499997,-0.5986552809999374,0 -91.07760832999998,-0.5986609389999543,0 -91.07761230499995,-0.5986742159999472,0 -91.07761615299994,-0.5986779649999819,0 -91.07762572099996,-0.5986835289999729,0 -91.07763718999996,-0.5986890649999801,0 -91.07764671399997,-0.5986908219999878,0 -91.07765626299994,-0.5986944839999603,0 -91.07766583599994,-0.5987000509999806,0 -91.07766970499996,-0.5987057029999503,0 -91.07766985799997,-0.5987190209999724,0 -91.07766987999997,-0.5987209219999221,0 -91.07766625699998,-0.5987361819999204,0 -91.07766071699996,-0.5987495549999246,0 -91.07765701299996,-0.5987571969999396,0 -91.07765717799998,-0.5987704679999426,0 -91.07766108899995,-0.5987798919999293,0 -91.07766314999998,-0.5987931259999716,0 -91.07766134699995,-0.5988007259999714,0 -91.07765572999995,-0.598806478999958,0 -91.07764630299994,-0.5988103859999635,0 -91.07763496299998,-0.598812424999943,0 -91.07761981999995,-0.5988126199999335,0 -91.07760846799995,-0.5988127669999643,0 -91.07759714799992,-0.5988148029999303,0 -91.07758394399997,-0.598816861999979,0 -91.07757072199996,-0.5988170319999395,0 -91.07755184499996,-0.5988172739999426,0 -91.07754243999995,-0.5988192819999711,0 -91.07754055399994,-0.5988193059999342,0 -91.07752552799995,-0.5988232719999392,0 -91.07751616399999,-0.5988271629999504,0 -91.07750300999999,-0.5988292149999602,0 -91.07749924499996,-0.5988292619999169,0 -91.07748601099996,-0.5988256589999406,0 
							</coordinates>
						</LinearRing>
					</outerBoundaryIs>
				</Polygon>
			</MultiGeometry>
		</Placemark>
		<Placemark id="ID_00058">
			<name>Isabela</name>
			<Snippet maxLines="0"></Snippet>
			<description><![CDATA[<html xmlns:fo="http://www.w3.org/1999/XSL/Format" xmlns:msxsl="urn:schemas-microsoft-com:xslt">

<head>

<META http-equiv="Content-Type" content="text/html">

<meta http-equiv="content-type" content="text/html; charset=UTF-8">

</head>

<body style="margin:0px 0px 0px 0px;overflow:auto;background:#FFFFFF;">

<table style="font-family:Arial,Verdana,Times;font-size:12px;text-align:left;width:100%;border-collapse:collapse;padding:3px 3px 3px 3px">

<tr style="text-align:center;font-weight:bold;background:#9CBCE2">

<td>Isabela</td>

</tr>

<tr>

<td>

<table style="font-family:Arial,Verdana,Times;font-size:12px;text-align:left;width:100%;border-spacing:0px; padding:3px 3px 3px 3px">

<tr>

<td>FID</td>

<td>58</td>

</tr>

<tr bgcolor="#D4E4F3">

<td>OID_</td>

<td>0</td>

</tr>

<tr>

<td>nodos</td>

<td>36</td>

</tr>

<tr bgcolor="#D4E4F3">

<td>area_ha</td>

<td>0.0111</td>

</tr>

<tr>

<td>area_m</td>

<td>110.9245</td>

</tr>

<tr bgcolor="#D4E4F3">

<td>island</td>

<td>Isabela</td>

</tr>

<tr>

<td>perimetro</td>

<td>40.2764</td>

</tr>

<tr bgcolor="#D4E4F3">

<td>source</td>

<td>Charles Darwin Foundation, 2018</td>

</tr>

</table>

</td>

</tr>

</table>

</body>

</html>]]></description>
			<styleUrl>#PolyStyle000</styleUrl>
			<MultiGeometry>
				<Polygon>
					<outerBoundaryIs>
						<LinearRing>
							<coordinates>
								-91.07766918899995,-0.5984949839999633,0 -91.07766527299997,-0.5984873469999482,0 -91.07766140099994,-0.5984835659999692,0 -91.07765178999995,-0.5984798979999365,0 -91.07764598099999,-0.5984742249999561,0 -91.07764012499997,-0.5984646919999415,0 -91.07763237699999,-0.5984571259999656,0 -91.07763036699998,-0.5984494419999485,0 -91.07763019699996,-0.5984359169999682,0 -91.07763007499993,-0.598426249999933,0 -91.07763959999994,-0.5984221809999407,0 -91.07764700499996,-0.5984007209999677,0 -91.07765465099999,-0.5983986189999642,0 -91.07766038299997,-0.5983965569999415,0 -91.07766988399999,-0.5983886149999736,0 -91.07767177699996,-0.5983866649999597,0 -91.07768131299999,-0.5983826859999711,0 -91.07769087399998,-0.5983806319999309,0 -91.07770045999996,-0.5983805019999402,0 -91.07770438899998,-0.5983881489999575,0 -91.07770642599996,-0.5983977439999491,0 -91.07771035499997,-0.5984053879999475,0 -91.07772003199995,-0.5984129529999762,0 -91.07772776899999,-0.5984186199999607,0 -91.07773552799995,-0.5984262089999679,0 -91.07773755999993,-0.5984357969999777,0 -91.07774342399995,-0.5984453319999233,0 -91.07774550199997,-0.59845875999997,0 -91.07773985199998,-0.5984684909999491,0 -91.07773224599998,-0.5984763749999538,0 -91.07772078999994,-0.5984823969999356,0 -91.07771505599999,-0.5984844409999265,0 -91.07771122099996,-0.598484515999933,0 -91.07769784499999,-0.5984886389999267,0 -91.07769024499999,-0.5984945749999648,0 -91.07767688699994,-0.5984986899999232,0 -91.07766918899995,-0.5984949839999633,0 
							</coordinates>
						</LinearRing>
					</outerBoundaryIs>
				</Polygon>
			</MultiGeometry>
		</Placemark>
		<Placemark id="ID_00059">
			<name>Isabela</name>
			<Snippet maxLines="0"></Snippet>
			<description><![CDATA[<html xmlns:fo="http://www.w3.org/1999/XSL/Format" xmlns:msxsl="urn:schemas-microsoft-com:xslt">

<head>

<META http-equiv="Content-Type" content="text/html">

<meta http-equiv="content-type" content="text/html; charset=UTF-8">

</head>

<body style="margin:0px 0px 0px 0px;overflow:auto;background:#FFFFFF;">

<table style="font-family:Arial,Verdana,Times;font-size:12px;text-align:left;width:100%;border-collapse:collapse;padding:3px 3px 3px 3px">

<tr style="text-align:center;font-weight:bold;background:#9CBCE2">

<td>Isabela</td>

</tr>

<tr>

<td>

<table style="font-family:Arial,Verdana,Times;font-size:12px;text-align:left;width:100%;border-spacing:0px; padding:3px 3px 3px 3px">

<tr>

<td>FID</td>

<td>59</td>

</tr>

<tr bgcolor="#D4E4F3">

<td>OID_</td>

<td>0</td>

</tr>

<tr>

<td>nodos</td>

<td>180</td>

</tr>

<tr bgcolor="#D4E4F3">

<td>area_ha</td>

<td>0.1142</td>

</tr>

<tr>

<td>area_m</td>

<td>1141.8752</td>

</tr>

<tr bgcolor="#D4E4F3">

<td>island</td>

<td>Isabela</td>

</tr>

<tr>

<td>perimetro</td>

<td>268.7219</td>

</tr>

<tr bgcolor="#D4E4F3">

<td>source</td>

<td>Charles Darwin Foundation, 2018</td>

</tr>

</table>

</td>

</tr>

</table>

</body>

</html>]]></description>
			<styleUrl>#PolyStyle000</styleUrl>
			<MultiGeometry>
				<Polygon>
					<outerBoundaryIs>
						<LinearRing>
							<coordinates>
								-91.07837508499995,-0.6015557819999401,0 -91.07837501999997,-0.6015509359999732,0 -91.07837475999997,-0.601531551999923,0 -91.07837215599994,-0.6015170529999455,0 -91.07837199399995,-0.6015049389999417,0 -91.07836704599998,-0.6014953259999551,0 -91.07835718299998,-0.6014785239999662,0 -91.07834745099996,-0.6014714159999257,0 -91.07833052999996,-0.6014668499999549,0 -91.078313548,-0.6014574409999808,0 -91.07830866899997,-0.6014526779999327,0 -91.07830135199998,-0.6014455339999378,0 -91.07829403499994,-0.6014383899999442,0 -91.07828902799999,-0.601423942999921,0 -91.07828167999998,-0.6014143799999432,0 -91.07827683599999,-0.6014120409999476,0 -91.07826942499997,-0.6013976379999863,0 -91.07826926299998,-0.6013855329999217,0 -91.07827147399996,-0.6013709659999394,0 -91.07827124699998,-0.6013540199999718,0 -91.07826871199995,-0.6013443779999731,0 -91.07826133399999,-0.6013324009999858,0 -91.07826123699994,-0.6013251379999431,0 -91.07826104199994,-0.6013106139999418,0 -91.07826812899997,-0.6013008019999718,0 -91.07827284199998,-0.6012934529999309,0 -91.07828474199995,-0.6012835529999673,0 -91.07829192799994,-0.6012810019999569,0 -91.07830630199999,-0.6012758979999301,0 -91.07831586499998,-0.6012708809999408,0 -91.07832067999998,-0.6012707939999666,0 -91.07833512599996,-0.6012705319999495,0 -91.07834716599996,-0.6012703139999761,0 -91.07836171599996,-0.6012773209999457,0 -91.07836659899995,-0.6012820789999367,0 -91.07837161199996,-0.6012965299999532,0 -91.07837183899994,-0.6013134899999453,0 -91.07836724799996,-0.6013305349999278,0 -91.07836978699999,-0.6013401829999308,0 -91.07838199699997,-0.6013520869999471,0 -91.07838694599997,-0.6013616959999657,0 -91.07839183099998,-0.6013664589999583,0 -91.07839684599998,-0.6013809149999385,0 -91.07840186199996,-0.6013953729999475,0 -91.07840449999998,-0.601412295999983,0 -91.07840466199998,-0.6014244139999571,0 -91.07840485699995,-0.6014389549999328,0 -91.07840514899999,-0.6014607669999428,0 -91.07840527899998,-0.6014704609999588,0 -91.07840557199995,-0.6014922729999614,0 -91.07841058799994,-0.6015067359999702,0 -91.07842032899997,-0.6015138509999292,0 -91.07843241799998,-0.6015160799999544,0 -91.07843727399995,-0.6015184269999729,0 -91.07845666899998,-0.6015253889999518,0 -91.07846883099995,-0.6015324689999426,0 -91.07847130899995,-0.6015372809999389,0 -91.07847388499992,-0.601549365999972,0 -91.07848608199998,-0.6015588749999621,0 -91.07849335599997,-0.6015611859999719,0 -91.07849789099998,-0.6015392819999794,0 -91.07850751599996,-0.6015367019999801,0 -91.07852924999997,-0.6015363549999457,0 -91.07853163299996,-0.601533890999976,0 -91.07853133999998,-0.6015120569999851,0 -91.07853127499998,-0.6015072049999658,0 -91.07852141899997,-0.6014928069999491,0 -91.07851407699995,-0.6014856479999365,0 -91.07850918299994,-0.6014808759999234,0 -91.07849698099994,-0.6014713729999178,0 -91.07849198999998,-0.6014593269999313,0 -91.07848951099999,-0.6014545159999296,0 -91.07848925099994,-0.6014351149999602,0 -91.07848912099998,-0.6014254149999433,0 -91.07848895899998,-0.6014132889999289,0 -91.07848158799999,-0.6014037119999737,0 -91.07847170699995,-0.6013869029999304,0 -91.07846919599996,-0.6013796699999744,0 -91.07846414299996,-0.6013627799999239,0 -91.07846388199994,-0.6013433829999789,0 -91.07846616499995,-0.6013336419999272,0 -91.07847320899997,-0.6013189659999525,0 -91.07848514600001,-0.6013090519999765,0 -91.07850204399995,-0.6013087519999661,0 -91.07851418199992,-0.6013133889999279,0 -91.07851437699998,-0.6013279419999478,0 -91.07851453999996,-0.6013400699999358,0 -91.07851470199995,-0.6013521979999754,0 -91.07851486499999,-0.60136432599995,0 -91.07852481799995,-0.6013859909999774,0 -91.07852733099998,-0.6013932269999515,0 -91.07853957099997,-0.6014051509999306,0 -91.07855191099998,-0.6014243569999318,0 -91.07855684099995,-0.6014315539999298,0 -91.07856422099997,-0.6014411389999764,0 -91.07857650099999,-0.6014554979999436,0 -91.07858398099995,-0.6014723659999415,0 -91.07858420899999,-0.6014893549999574,0 -91.07858427399997,-0.6014942089999578,0 -91.07858936899999,-0.6015135469999643,0 -91.07859920299994,-0.6015255269999799,0 -91.07860894099997,-0.6015302259999587,0 -91.07861374499998,-0.6015277219999604,0 -91.07861593599995,-0.6015106899999374,0 -91.07862044799998,-0.6014863349999428,0 -91.07862280099994,-0.6014814399999318,0 -91.07862741099996,-0.6014643659999538,0 -91.07862728099997,-0.6014546549999467,0 -91.07862701999994,-0.6014352319999686,0 -91.07862433999996,-0.6014158509999638,0 -91.07861930699993,-0.6014013669999407,0 -91.07862155299996,-0.6013915749999862,0 -91.07863597399995,-0.6013888369999381,0 -91.07865044399995,-0.6013885349999565,0 -91.07865763999996,-0.601385945999939,0 -91.07866512399994,-0.6014004229999715,0 -91.07866765899996,-0.6014076859999645,0 -91.07866782199994,-0.6014174359999701,0 -91.07866802599995,-0.6014296209999642,0 -91.07866818799994,-0.6014393679999405,0 -91.07866835099998,-0.6014491119999547,0 -91.07866848399998,-0.6014588289999593,0 -91.07866864699997,-0.6014709719999659,0 -91.07867365099997,-0.6014830349999514,0 -91.07867594199996,-0.601473280999924,0 -91.07869771399999,-0.6014729039999271,0 -91.07870745199995,-0.6014775889999597,0 -91.07871489699994,-0.6014896309999372,0 -91.07872961599999,-0.6015015609999669,0 -91.07873695099994,-0.6015063029999579,0 -91.07874422099998,-0.6015061859999301,0 -91.07875633999998,-0.6015059889999807,0 -91.07876361199998,-0.6015058719999592,0 -91.07878543399994,-0.6015055189999374,0 -91.07880732899999,-0.6015100279999526,0 -91.07881949299997,-0.6015122629999555,0 -91.07882454199995,-0.6015267749999735,0 -91.07882467299997,-0.6015365009999408,0 -91.07882972199998,-0.6015510139999342,0 -91.07882978799997,-0.6015558769999587,0 -91.07883244299995,-0.6015728609999714,0 -91.07881807999998,-0.6015876779999232,0 -91.07880355599997,-0.6015903349999651,0 -91.07878664299994,-0.6015954599999349,0 -91.07877461599998,-0.6016029399999601,0 -91.078762559,-0.6016079869999725,0 -91.07875777599998,-0.6016129229999434,0 -91.07874087599998,-0.601618042999976,0 -91.07872636899998,-0.6016206949999523,0 -91.07871173599995,-0.6016136289999279,0 -91.07870198199997,-0.6016089189999357,0 -91.07868987399995,-0.6016091049999637,0 -91.07867783299997,-0.6016141489999448,0 -91.07865611299997,-0.6016193399999623,0 -91.07865137099999,-0.6016266989999581,0 -91.07863949999994,-0.6016438799999206,0 -91.07863711299997,-0.6016463439999522,0 -91.07862521299995,-0.6016610939999496,0 -91.07861802099997,-0.601666056999936,0 -91.07859877199996,-0.6016736279999583,0 -91.07858913399997,-0.6016761989999451,0 -91.07857946399997,-0.601676342999958,0 -91.078560129,-0.6016766299999323,0 -91.07855284699997,-0.6016743119999458,0 -91.07853583799994,-0.6016672849999643,0 -91.07852611199995,-0.6016625779999445,0 -91.07851632099994,-0.6016530189999644,0 -91.07850897999998,-0.6016458519999395,0 -91.07850163899997,-0.6016386849999497,0 -91.07849181999995,-0.6016267049999432,0 -91.07848448099996,-0.6016195399999509,0 -91.07847241399996,-0.6016197249999701,0 -91.07845311199996,-0.6016200209999784,0 -91.07844346299999,-0.6016201689999393,0 -91.07842166099995,-0.6016132299999493,0 -91.07841436299998,-0.6016084929999659,0 -91.07840950799994,-0.601606143999956,0 -91.07838524299994,-0.6015943999999508,0 -91.07837785199996,-0.6015823969999622,0 -91.07837521499994,-0.6015654739999257,0 -91.07837508499995,-0.6015557819999401,0 
							</coordinates>
						</LinearRing>
					</outerBoundaryIs>
				</Polygon>
			</MultiGeometry>
		</Placemark>
		<Placemark id="ID_00060">
			<name>Isabela</name>
			<Snippet maxLines="0"></Snippet>
			<description><![CDATA[<html xmlns:fo="http://www.w3.org/1999/XSL/Format" xmlns:msxsl="urn:schemas-microsoft-com:xslt">

<head>

<META http-equiv="Content-Type" content="text/html">

<meta http-equiv="content-type" content="text/html; charset=UTF-8">

</head>

<body style="margin:0px 0px 0px 0px;overflow:auto;background:#FFFFFF;">

<table style="font-family:Arial,Verdana,Times;font-size:12px;text-align:left;width:100%;border-collapse:collapse;padding:3px 3px 3px 3px">

<tr style="text-align:center;font-weight:bold;background:#9CBCE2">

<td>Isabela</td>

</tr>

<tr>

<td>

<table style="font-family:Arial,Verdana,Times;font-size:12px;text-align:left;width:100%;border-spacing:0px; padding:3px 3px 3px 3px">

<tr>

<td>FID</td>

<td>60</td>

</tr>

<tr bgcolor="#D4E4F3">

<td>OID_</td>

<td>0</td>

</tr>

<tr>

<td>nodos</td>

<td>65</td>

</tr>

<tr bgcolor="#D4E4F3">

<td>area_ha</td>

<td>0.0306</td>

</tr>

<tr>

<td>area_m</td>

<td>306.2125</td>

</tr>

<tr bgcolor="#D4E4F3">

<td>island</td>

<td>Isabela</td>

</tr>

<tr>

<td>perimetro</td>

<td>95.3981</td>

</tr>

<tr bgcolor="#D4E4F3">

<td>source</td>

<td>Charles Darwin Foundation, 2018</td>

</tr>

</table>

</td>

</tr>

</table>

</body>

</html>]]></description>
			<styleUrl>#PolyStyle000</styleUrl>
			<MultiGeometry>
				<Polygon>
					<outerBoundaryIs>
						<LinearRing>
							<coordinates>
								-91.07923431499995,-0.6018615959999377,0 -91.07922447799996,-0.6018544039999431,0 -91.07921947799997,-0.6018447099999686,0 -91.07921684699996,-0.6018301059999679,0 -91.07921428199995,-0.601820381999973,0 -91.07921408499998,-0.6018057469999519,0 -91.07921395399995,-0.6017959899999792,0 -91.07921378999998,-0.6017837949999682,0 -91.07920632499997,-0.6017716979999437,0 -91.07919899099993,-0.6017693589999501,0 -91.07918666099994,-0.6017573319999685,0 -91.07918166499997,-0.6017476449999378,0 -91.07918156599999,-0.6017403289999426,0 -91.07919113399998,-0.6017280009999624,0 -91.07919593499997,-0.6017230549999714,0 -91.07920816799997,-0.6017277629999297,0 -91.07921079899995,-0.6017423629999762,0 -91.07921813399997,-0.6017447009999729,0 -91.07924037299993,-0.6017687949999399,0 -91.07925748599996,-0.6017734419999639,0 -91.07926732799996,-0.6017806299999466,0 -91.07927479999995,-0.6017927329999615,0 -91.07927489899998,-0.6018000539999706,0 -91.07927986999994,-0.6018073099999663,0 -91.07928737699996,-0.6018218559999624,0 -91.07929241499996,-0.6018339939999473,0 -91.07929251299997,-0.6018413159999313,0 -91.07929998899994,-0.6018534249999376,0 -91.07930986999998,-0.6018630619999428,0 -91.07932212499996,-0.60186778799994,0 -91.07932459599994,-0.6018701979999792,0 -91.07933685399996,-0.6018749239999541,0 -91.07934891799992,-0.6018650009999701,0 -91.07935616999998,-0.6018600239999663,0 -91.07936843399995,-0.6018647499999406,0 -91.07937077499997,-0.6018573919999402,0 -91.07937070999998,-0.6018525079999851,0 -91.07937526099995,-0.601828021999954,0 -91.07940220699999,-0.6018349979999578,0 -91.079407254,-0.6018471479999276,0 -91.07940754999999,-0.6018691339999659,0 -91.07940771399996,-0.601881348999935,0 -91.07940781299999,-0.6018886769999784,0 -91.07940797699996,-0.6019008919999505,0 -91.07941067999997,-0.6019204079999496,0 -91.07941087699997,-0.6019350659999466,0 -91.07940378599994,-0.6019522509999395,0 -91.07938438999996,-0.6019622589999393,0 -91.07937472699996,-0.6019697039999489,0 -91.07936012099998,-0.6019723219999345,0 -91.07934795699998,-0.6019749099999747,0 -91.07933572999997,-0.60197261499996,0 -91.07932103399998,-0.6019679089999379,0 -91.07930877899996,-0.6019631739999284,0 -91.07929652599995,-0.6019584389999276,0 -91.07928677799998,-0.6019585579999713,0 -91.07927940299999,-0.6019537659999553,0 -91.07926718899996,-0.6019514739999755,0 -91.07925494399997,-0.6019467419999366,0 -91.07924750699999,-0.6019370729999276,0 -91.07924497299996,-0.60192978299995,0 -91.07924237399999,-0.6019176149999317,0 -91.07924207899998,-0.6018956569999437,0 -91.07924184899996,-0.6018785799999525,0 -91.07924181599998,-0.6018761399999397,0 -91.07923431499995,-0.6018615959999377,0 
							</coordinates>
						</LinearRing>
					</outerBoundaryIs>
				</Polygon>
			</MultiGeometry>
		</Placemark>
		<Placemark id="ID_00061">
			<name>Isabela</name>
			<Snippet maxLines="0"></Snippet>
			<description><![CDATA[<html xmlns:fo="http://www.w3.org/1999/XSL/Format" xmlns:msxsl="urn:schemas-microsoft-com:xslt">

<head>

<META http-equiv="Content-Type" content="text/html">

<meta http-equiv="content-type" content="text/html; charset=UTF-8">

</head>

<body style="margin:0px 0px 0px 0px;overflow:auto;background:#FFFFFF;">

<table style="font-family:Arial,Verdana,Times;font-size:12px;text-align:left;width:100%;border-collapse:collapse;padding:3px 3px 3px 3px">

<tr style="text-align:center;font-weight:bold;background:#9CBCE2">

<td>Isabela</td>

</tr>

<tr>

<td>

<table style="font-family:Arial,Verdana,Times;font-size:12px;text-align:left;width:100%;border-spacing:0px; padding:3px 3px 3px 3px">

<tr>

<td>FID</td>

<td>61</td>

</tr>

<tr bgcolor="#D4E4F3">

<td>OID_</td>

<td>0</td>

</tr>

<tr>

<td>nodos</td>

<td>28</td>

</tr>

<tr bgcolor="#D4E4F3">

<td>area_ha</td>

<td>0.0129</td>

</tr>

<tr>

<td>area_m</td>

<td>128.944</td>

</tr>

<tr bgcolor="#D4E4F3">

<td>island</td>

<td>Isabela</td>

</tr>

<tr>

<td>perimetro</td>

<td>43.6188</td>

</tr>

<tr bgcolor="#D4E4F3">

<td>source</td>

<td>Charles Darwin Foundation, 2018</td>

</tr>

</table>

</td>

</tr>

</table>

</body>

</html>]]></description>
			<styleUrl>#PolyStyle000</styleUrl>
			<MultiGeometry>
				<Polygon>
					<outerBoundaryIs>
						<LinearRing>
							<coordinates>
								-91.08003317399992,-0.6025924639999322,0 -91.08002563799994,-0.6025802519999448,0 -91.08002059299997,-0.6025704679999547,0 -91.08001309299999,-0.6025607269999606,0 -91.08000071799997,-0.6025535359999655,0 -91.07999577599998,-0.6025511539999634,0 -91.07998095399995,-0.6025440089999327,0 -91.07998078899999,-0.6025316859999661,0 -91.07997538699998,-0.6024948029999545,0 -91.07998509999999,-0.6024872329999702,0 -91.07999488299998,-0.602484591999939,0 -91.08000957899998,-0.6024818609999403,0 -91.08002185799995,-0.6024816399999577,0 -91.080036599,-0.6024813749999681,0 -91.08004888899995,-0.6024811529999293,0 -91.08006374199994,-0.6024882909999332,0 -91.08007620799997,-0.6025004129999783,0 -91.08008375599995,-0.6025126249999718,0 -91.08009617099998,-0.602519827999966,0 -91.08010367899999,-0.6025271359999325,0 -91.08010391199997,-0.6025444199999565,0 -91.08010411099997,-0.6025592339999476,0 -91.08009930599997,-0.6025691779999448,0 -91.08009203499994,-0.6025791579999714,0 -91.08008232199995,-0.6025891949999588,0 -91.08007001999994,-0.6025893959999318,0 -91.08006018099997,-0.6025895559999445,0 -91.08004549599997,-0.6025947309999534,0 -91.08003317399992,-0.6025924639999322,0 
							</coordinates>
						</LinearRing>
					</outerBoundaryIs>
				</Polygon>
			</MultiGeometry>
		</Placemark>
		<Placemark id="ID_00062">
			<name>Isabela</name>
			<Snippet maxLines="0"></Snippet>
			<description><![CDATA[<html xmlns:fo="http://www.w3.org/1999/XSL/Format" xmlns:msxsl="urn:schemas-microsoft-com:xslt">

<head>

<META http-equiv="Content-Type" content="text/html">

<meta http-equiv="content-type" content="text/html; charset=UTF-8">

</head>

<body style="margin:0px 0px 0px 0px;overflow:auto;background:#FFFFFF;">

<table style="font-family:Arial,Verdana,Times;font-size:12px;text-align:left;width:100%;border-collapse:collapse;padding:3px 3px 3px 3px">

<tr style="text-align:center;font-weight:bold;background:#9CBCE2">

<td>Isabela</td>

</tr>

<tr>

<td>

<table style="font-family:Arial,Verdana,Times;font-size:12px;text-align:left;width:100%;border-spacing:0px; padding:3px 3px 3px 3px">

<tr>

<td>FID</td>

<td>62</td>

</tr>

<tr bgcolor="#D4E4F3">

<td>OID_</td>

<td>0</td>

</tr>

<tr>

<td>nodos</td>

<td>29</td>

</tr>

<tr bgcolor="#D4E4F3">

<td>area_ha</td>

<td>0.0112</td>

</tr>

<tr>

<td>area_m</td>

<td>111.9117</td>

</tr>

<tr bgcolor="#D4E4F3">

<td>island</td>

<td>Isabela</td>

</tr>

<tr>

<td>perimetro</td>

<td>43.0254</td>

</tr>

<tr bgcolor="#D4E4F3">

<td>source</td>

<td>Charles Darwin Foundation, 2018</td>

</tr>

</table>

</td>

</tr>

</table>

</body>

</html>]]></description>
			<styleUrl>#PolyStyle000</styleUrl>
			<MultiGeometry>
				<Polygon>
					<outerBoundaryIs>
						<LinearRing>
							<coordinates>
								-91.07937256499997,-0.6029890449999618,0 -91.07937467799997,-0.6029694579999568,0 -91.07937444299994,-0.6029547929999735,0 -91.07937671399996,-0.602944972999971,0 -91.07937655699999,-0.6029351939999375,0 -91.07938117799996,-0.6029204349999228,0 -91.07938838599995,-0.6029154139999318,0 -91.07940485199998,-0.602880844999956,0 -91.07941463499996,-0.6028855449999307,0 -91.07942453299995,-0.6028975889999464,0 -91.07943921799995,-0.6029046469999498,0 -91.07944179299994,-0.6029143889999825,0 -91.07944923099996,-0.6029240409999302,0 -91.07945416599995,-0.6029288439999563,0 -91.07946411199998,-0.6029433499999709,0 -91.07946912299997,-0.6029530539999547,0 -91.07947417199993,-0.6029652079999353,0 -91.07947667799992,-0.6029700599999691,0 -91.07947933299995,-0.6029847079999531,0 -91.07948198799994,-0.6029993539999643,0 -91.07947719999999,-0.6030043359999752,0 -91.07946019099997,-0.6030046389999428,0 -91.07944801199996,-0.6030024089999359,0 -91.07943826599994,-0.6030001359999424,0 -91.07942613699998,-0.6030003529999765,0 -91.07940674499997,-0.6030006999999368,0 -91.07939706999997,-0.6030033029999831,0 -91.07938978699997,-0.6030034229999572,0 -91.07937518699998,-0.6030012189999582,0 -91.07937256499997,-0.6029890449999618,0 
							</coordinates>
						</LinearRing>
					</outerBoundaryIs>
				</Polygon>
			</MultiGeometry>
		</Placemark>
		<Placemark id="ID_00063">
			<name>Isabela</name>
			<Snippet maxLines="0"></Snippet>
			<description><![CDATA[<html xmlns:fo="http://www.w3.org/1999/XSL/Format" xmlns:msxsl="urn:schemas-microsoft-com:xslt">

<head>

<META http-equiv="Content-Type" content="text/html">

<meta http-equiv="content-type" content="text/html; charset=UTF-8">

</head>

<body style="margin:0px 0px 0px 0px;overflow:auto;background:#FFFFFF;">

<table style="font-family:Arial,Verdana,Times;font-size:12px;text-align:left;width:100%;border-collapse:collapse;padding:3px 3px 3px 3px">

<tr style="text-align:center;font-weight:bold;background:#9CBCE2">

<td>Isabela</td>

</tr>

<tr>

<td>

<table style="font-family:Arial,Verdana,Times;font-size:12px;text-align:left;width:100%;border-spacing:0px; padding:3px 3px 3px 3px">

<tr>

<td>FID</td>

<td>63</td>

</tr>

<tr bgcolor="#D4E4F3">

<td>OID_</td>

<td>0</td>

</tr>

<tr>

<td>nodos</td>

<td>45</td>

</tr>

<tr bgcolor="#D4E4F3">

<td>area_ha</td>

<td>0.011</td>

</tr>

<tr>

<td>area_m</td>

<td>109.5292</td>

</tr>

<tr bgcolor="#D4E4F3">

<td>island</td>

<td>Isabela</td>

</tr>

<tr>

<td>perimetro</td>

<td>40.4604</td>

</tr>

<tr bgcolor="#D4E4F3">

<td>source</td>

<td>Charles Darwin Foundation, 2018</td>

</tr>

</table>

</td>

</tr>

</table>

</body>

</html>]]></description>
			<styleUrl>#PolyStyle000</styleUrl>
			<MultiGeometry>
				<Polygon>
					<outerBoundaryIs>
						<LinearRing>
							<coordinates>
								-91.07950773299996,-0.6033975429999725,0 -91.07950418899999,-0.6033940879999667,0 -91.07950179499994,-0.6033894559999498,0 -91.07949817299999,-0.6033801789999469,0 -91.07949341899996,-0.6033732469999815,0 -91.07949104199997,-0.6033697819999527,0 -91.07948635299992,-0.603367511999978,0 -91.07948166599994,-0.6033652419999306,0 -91.07947465599995,-0.6033630039999652,0 -91.07946532599999,-0.6033607979999178,0 -91.07945830999995,-0.6033573989999437,0 -91.07945008699994,-0.6033505289999616,0 -91.07944887699995,-0.6033470549999682,0 -91.07944643999997,-0.6033389439999735,0 -91.07944642299998,-0.6033377799999515,0 -91.07947022099995,-0.6032954659999706,0 -91.07947828699999,-0.6032894969999377,0 -91.07948522799995,-0.6032858769999617,0 -91.07948754299997,-0.6032846699999299,0 -91.07949449099998,-0.6032810469999315,0 -91.07950262799993,-0.6032785689999385,0 -91.07951194099996,-0.6032760689999487,0 -91.07951544699996,-0.6032760089999582,0 -91.07952246399998,-0.6032758869999448,0 -91.07952715899995,-0.6032769769999505,0 -91.07953658699995,-0.6032814989999387,0 -91.07953899099992,-0.6032861419999522,0 -91.07954258099994,-0.6032919379999265,0 -91.07954501499995,-0.6032989239999371,0 -91.07954509099996,-0.603304775999962,0 -91.07954638299998,-0.6033141209999222,0 -91.07954644299997,-0.6033188009999483,0 -91.07954653299998,-0.6033258199999454,0 -91.07954898099996,-0.6033339729999702,0 -91.07955724599998,-0.603338534999976,0 -91.07955734999997,-0.6033467229999592,0 -91.07955746799996,-0.6033560779999346,0 -91.07955632499994,-0.6033584319999419,0 -91.07955289899996,-0.6033654909999819,0 -91.07954945899998,-0.6033713769999717,0 -91.07954371099997,-0.6033796249999439,0 -91.07953561299996,-0.6033867259999379,0 -91.07953215199996,-0.6033902669999445,0 -91.07952521899995,-0.6033961789999607,0 -91.07951707899997,-0.6033986019999729,0 -91.07950773299996,-0.6033975429999725,0 
							</coordinates>
						</LinearRing>
					</outerBoundaryIs>
				</Polygon>
			</MultiGeometry>
		</Placemark>
		<Placemark id="ID_00064">
			<name>Isabela</name>
			<Snippet maxLines="0"></Snippet>
			<description><![CDATA[<html xmlns:fo="http://www.w3.org/1999/XSL/Format" xmlns:msxsl="urn:schemas-microsoft-com:xslt">

<head>

<META http-equiv="Content-Type" content="text/html">

<meta http-equiv="content-type" content="text/html; charset=UTF-8">

</head>

<body style="margin:0px 0px 0px 0px;overflow:auto;background:#FFFFFF;">

<table style="font-family:Arial,Verdana,Times;font-size:12px;text-align:left;width:100%;border-collapse:collapse;padding:3px 3px 3px 3px">

<tr style="text-align:center;font-weight:bold;background:#9CBCE2">

<td>Isabela</td>

</tr>

<tr>

<td>

<table style="font-family:Arial,Verdana,Times;font-size:12px;text-align:left;width:100%;border-spacing:0px; padding:3px 3px 3px 3px">

<tr>

<td>FID</td>

<td>64</td>

</tr>

<tr bgcolor="#D4E4F3">

<td>OID_</td>

<td>0</td>

</tr>

<tr>

<td>nodos</td>

<td>65</td>

</tr>

<tr bgcolor="#D4E4F3">

<td>area_ha</td>

<td>0.014</td>

</tr>

<tr>

<td>area_m</td>

<td>139.9576</td>

</tr>

<tr bgcolor="#D4E4F3">

<td>island</td>

<td>Isabela</td>

</tr>

<tr>

<td>perimetro</td>

<td>53.1308</td>

</tr>

<tr bgcolor="#D4E4F3">

<td>source</td>

<td>Charles Darwin Foundation, 2018</td>

</tr>

</table>

</td>

</tr>

</table>

</body>

</html>]]></description>
			<styleUrl>#PolyStyle000</styleUrl>
			<MultiGeometry>
				<Polygon>
					<outerBoundaryIs>
						<LinearRing>
							<coordinates>
								-91.07927704099996,-0.6041092139999502,0 -91.07926884999996,-0.6041047199999505,0 -91.07926761099998,-0.6040989789999509,0 -91.07926632499994,-0.6040897859999819,0 -91.07926621599997,-0.6040817269999417,0 -91.07926729799999,-0.6040759529999485,0 -91.079271754,-0.6040620669999796,0 -91.07927164499995,-0.6040540069999485,0 -91.07926811499999,-0.6040506069999713,0 -91.07926111999996,-0.6040484139999724,0 -91.07925295399996,-0.6040450899999416,0 -91.07924477599994,-0.604040616999949,0 -91.07924242699995,-0.60403835299997,0 -91.07924118999995,-0.6040326209999354,0 -91.07924111199998,-0.6040268689999366,0 -91.07924098699999,-0.6040176669999454,0 -91.07924092499997,-0.6040130659999343,0 -91.07924083099994,-0.6040061649999332,0 -91.07924073699996,-0.6039992629999325,0 -91.07924065899994,-0.603993511999936,0 -91.07924054999995,-0.6039854609999856,0 -91.07924047199998,-0.6039797089999228,0 -91.07924031599997,-0.6039682069999836,0 -91.07924025399996,-0.6039636069999754,0 -91.07924012899998,-0.6039544049999748,0 -91.07925129799999,-0.6039231189999448,0 -91.07925941699996,-0.6039229569999566,0 -91.07926402699995,-0.6039205629999778,0 -91.07926982999997,-0.6039204469999455,0 -91.07927331399999,-0.6039203769999583,0 -91.07928031399996,-0.6039225409999672,0 -91.07928741099994,-0.6039316179999409,0 -91.07929448099998,-0.6039383949999462,0 -91.07929683799995,-0.6039406539999199,0 -91.07929924199999,-0.6039463709999563,0 -91.07929932099997,-0.6039521339999477,0 -91.07929939899999,-0.6039578959999372,0 -91.07930062499997,-0.6039624839999673,0 -91.07930185099997,-0.6039670729999864,0 -91.07930433499996,-0.6039785569999504,0 -91.07930439799998,-0.6039831669999642,0 -91.07930686599997,-0.6039934999999528,0 -91.07930930399992,-0.6040015299999423,0 -91.07931170999997,-0.6040072539999524,0 -91.07931531299994,-0.6040152659999809,0 -91.07931653999998,-0.6040198589999408,0 -91.07931894799998,-0.6040255859999847,0 -91.07932137199998,-0.6040324679999496,0 -91.07932258399995,-0.6040359089999475,0 -91.07932381199998,-0.6040405039999586,0 -91.07932623599999,-0.6040473879999618,0 -91.07932982699998,-0.604054254999943,0 -91.07933456899995,-0.604059951999948,0 -91.07933463099994,-0.6040645679999583,0 -91.07933472599996,-0.6040714909999535,0 -91.07933244099996,-0.6040749869999247,0 -91.07932899099995,-0.6040784999999644,0 -91.07932445499995,-0.6040877959999236,0 -91.07931866199998,-0.6040901869999346,0 -91.07931290199997,-0.6040948829999627,0 -91.07930715999999,-0.6041007289999221,0 -91.07930138899997,-0.6041042689999553,0 -91.07929447299993,-0.6041089749999743,0 -91.07929214799998,-0.6041090069999842,0 -91.07928752899994,-0.6041113749999514,0 -91.07927704099996,-0.6041092139999502,0 
							</coordinates>
						</LinearRing>
					</outerBoundaryIs>
				</Polygon>
			</MultiGeometry>
		</Placemark>
		<Placemark id="ID_00065">
			<name>Isabela</name>
			<Snippet maxLines="0"></Snippet>
			<description><![CDATA[<html xmlns:fo="http://www.w3.org/1999/XSL/Format" xmlns:msxsl="urn:schemas-microsoft-com:xslt">

<head>

<META http-equiv="Content-Type" content="text/html">

<meta http-equiv="content-type" content="text/html; charset=UTF-8">

</head>

<body style="margin:0px 0px 0px 0px;overflow:auto;background:#FFFFFF;">

<table style="font-family:Arial,Verdana,Times;font-size:12px;text-align:left;width:100%;border-collapse:collapse;padding:3px 3px 3px 3px">

<tr style="text-align:center;font-weight:bold;background:#9CBCE2">

<td>Isabela</td>

</tr>

<tr>

<td>

<table style="font-family:Arial,Verdana,Times;font-size:12px;text-align:left;width:100%;border-spacing:0px; padding:3px 3px 3px 3px">

<tr>

<td>FID</td>

<td>65</td>

</tr>

<tr bgcolor="#D4E4F3">

<td>OID_</td>

<td>0</td>

</tr>

<tr>

<td>nodos</td>

<td>41</td>

</tr>

<tr bgcolor="#D4E4F3">

<td>area_ha</td>

<td>0.0067</td>

</tr>

<tr>

<td>area_m</td>

<td>67.1645</td>

</tr>

<tr bgcolor="#D4E4F3">

<td>island</td>

<td>Isabela</td>

</tr>

<tr>

<td>perimetro</td>

<td>30.0068</td>

</tr>

<tr bgcolor="#D4E4F3">

<td>source</td>

<td>Charles Darwin Foundation, 2018</td>

</tr>

</table>

</td>

</tr>

</table>

</body>

</html>]]></description>
			<styleUrl>#PolyStyle000</styleUrl>
			<MultiGeometry>
				<Polygon>
					<outerBoundaryIs>
						<LinearRing>
							<coordinates>
								-91.07884400899995,-0.6041626229999723,0 -91.07884163399996,-0.6041591889999796,0 -91.07883925899995,-0.6041557549999613,0 -91.07883342599996,-0.6041523689999578,0 -91.07882759499996,-0.6041489839999417,0 -91.078825178,-0.6041432449999344,0 -91.07882506799994,-0.6041374769999373,0 -91.07882495699994,-0.6041317119999706,0 -91.07882484699996,-0.6041259479999396,0 -91.07882466999996,-0.6041167319999699,0 -91.07882455899994,-0.6041109739999859,0 -91.07882562199995,-0.6041063539999471,0 -91.07884026999994,-0.604090047999936,0 -91.07884482699994,-0.6040876869999459,0 -91.07885046399997,-0.6040818629999726,0 -91.07885501799996,-0.6040795029999808,0 -91.07885731899997,-0.6040794719999703,0 -91.07886419599998,-0.6040782309999563,0 -91.07887107299996,-0.6040769889999577,0 -91.07887564899994,-0.6040757789999646,0 -91.07888024899995,-0.604075716999943,0 -91.07888602399997,-0.6040767879999237,0 -91.07889649799995,-0.6040823929999379,0 -91.07890007299994,-0.6040880929999681,0 -91.07890129899994,-0.604091526999988,0 -91.07890142399997,-0.6040972769999286,0 -91.07890162399997,-0.6041064819999646,0 -91.07890174999994,-0.6041122379999744,0 -91.07890192499997,-0.6041202999999781,0 -91.07890089799997,-0.6041260759999491,0 -91.07889871899992,-0.6041318709999378,0 -91.07889538699999,-0.6041376829999801,0 -91.07888974799994,-0.6041435279999551,0 -91.07888638799994,-0.6041481909999755,0 -91.07888417999999,-0.6041528389999326,0 -91.07888079399999,-0.6041563499999288,0 -91.07887399599996,-0.6041622179999419,0 -91.07886827699997,-0.6041646069999677,0 -91.07886366299995,-0.60416466899994,0 -91.07885558899994,-0.6041647779999331,0 -91.07884866799998,-0.6041648709999735,0 -91.07884400899995,-0.6041626229999723,0 
							</coordinates>
						</LinearRing>
					</outerBoundaryIs>
				</Polygon>
			</MultiGeometry>
		</Placemark>
		<Placemark id="ID_00066">
			<name>Isabela</name>
			<Snippet maxLines="0"></Snippet>
			<description><![CDATA[<html xmlns:fo="http://www.w3.org/1999/XSL/Format" xmlns:msxsl="urn:schemas-microsoft-com:xslt">

<head>

<META http-equiv="Content-Type" content="text/html">

<meta http-equiv="content-type" content="text/html; charset=UTF-8">

</head>

<body style="margin:0px 0px 0px 0px;overflow:auto;background:#FFFFFF;">

<table style="font-family:Arial,Verdana,Times;font-size:12px;text-align:left;width:100%;border-collapse:collapse;padding:3px 3px 3px 3px">

<tr style="text-align:center;font-weight:bold;background:#9CBCE2">

<td>Isabela</td>

</tr>

<tr>

<td>

<table style="font-family:Arial,Verdana,Times;font-size:12px;text-align:left;width:100%;border-spacing:0px; padding:3px 3px 3px 3px">

<tr>

<td>FID</td>

<td>66</td>

</tr>

<tr bgcolor="#D4E4F3">

<td>OID_</td>

<td>0</td>

</tr>

<tr>

<td>nodos</td>

<td>66</td>

</tr>

<tr bgcolor="#D4E4F3">

<td>area_ha</td>

<td>0.0118</td>

</tr>

<tr>

<td>area_m</td>

<td>117.7843</td>

</tr>

<tr bgcolor="#D4E4F3">

<td>island</td>

<td>Isabela</td>

</tr>

<tr>

<td>perimetro</td>

<td>48.0725</td>

</tr>

<tr bgcolor="#D4E4F3">

<td>source</td>

<td>Charles Darwin Foundation, 2018</td>

</tr>

</table>

</td>

</tr>

</table>

</body>

</html>]]></description>
			<styleUrl>#PolyStyle000</styleUrl>
			<MultiGeometry>
				<Polygon>
					<outerBoundaryIs>
						<LinearRing>
							<coordinates>
								-91.07807050599996,-0.6040823339999473,0 -91.07807615299997,-0.6040811139999421,0 -91.07809083799999,-0.6040774839999644,0 -91.07809649299998,-0.6040774039999535,0 -91.07810442099998,-0.6040795729999834,0 -91.07811008899995,-0.6040817749999481,0 -91.07811689999994,-0.6040862449999578,0 -91.07812144399999,-0.6040896059999397,0 -91.07812370899995,-0.6040895749999283,0 -91.07812824899997,-0.6040917949999374,0 -91.07813393899994,-0.604097426999947,0 -91.07813623199996,-0.6041031069999628,0 -91.078139654,-0.6041076309999752,0 -91.07814194299998,-0.6041121709999378,0 -91.07814308699993,-0.6041144419999717,0 -91.07814766199994,-0.6041223829999403,0 -91.07814995199999,-0.6041269269999231,0 -91.07815562899998,-0.604127994999941,0 -91.07816131299995,-0.6041302069999764,0 -91.07816700399995,-0.6041335639999392,0 -91.07817271499994,-0.6041403559999525,0 -91.07817499799995,-0.6041426159999278,0 -91.07817956499997,-0.6041471359999299,0 -91.07818413299998,-0.6041516569999371,0 -91.07818643699994,-0.6041573549999322,0 -91.07818873499997,-0.6041619089999768,0 -91.07818989699996,-0.6041664769999858,0 -91.07819107899996,-0.604174485999983,0 -91.07819109799999,-0.6041779249999307,0 -91.07818773999998,-0.6041871399999588,0 -91.07818548599995,-0.6041906079999542,0 -91.07818212099996,-0.6041986779999268,0 -91.07817758799996,-0.604201027999973,0 -91.07817419699995,-0.6042045099999305,0 -91.07816968199995,-0.6042103009999617,0 -91.07816855199997,-0.6042114619999643,0 -91.07816060999994,-0.6042138509999445,0 -91.07815379399995,-0.6042139319999372,0 -91.07814807599999,-0.6042059719999304,0 -91.07814578799999,-0.6042025599999678,0 -91.07813782499994,-0.6041992179999645,0 -91.07813214599997,-0.6041981409999223,0 -91.07812645199994,-0.6041936259999222,0 -91.07812417199995,-0.6041913629999328,0 -91.07812187800001,-0.6041856629999498,0 -91.07812185199998,-0.604179936999977,0 -91.07812068199996,-0.6041719359999406,0 -91.07812063599994,-0.6041616339999842,0 -91.07811721499995,-0.6041571009999462,0 -91.07811154799998,-0.6041571739999595,0 -91.07810361699995,-0.6041572759999676,0 -91.07809455099994,-0.6041562489999659,0 -91.07808774799997,-0.6041540489999274,0 -91.07808206499999,-0.6041484059999782,0 -91.07808092899995,-0.6041472769999234,0 -91.07807524499998,-0.6041404939999809,0 -91.07807182499994,-0.6041336829999242,0 -91.07806954199998,-0.6041280019999301,0 -91.07806612399999,-0.6041211949999529,0 -91.07806385099998,-0.6041178009999687,0 -91.07805817099994,-0.6041098869999404,0 -91.07805476899995,-0.6041065099999458,0 -91.07805361499999,-0.6040996799999331,0 -91.07805133699998,-0.6040940089999398,0 -91.07806033199995,-0.6040813379999588,0 -91.07806485599998,-0.6040824139999422,0 -91.07807050599996,-0.6040823339999473,0 
							</coordinates>
						</LinearRing>
					</outerBoundaryIs>
				</Polygon>
			</MultiGeometry>
		</Placemark>
		<Placemark id="ID_00067">
			<name>Isabela</name>
			<Snippet maxLines="0"></Snippet>
			<description><![CDATA[<html xmlns:fo="http://www.w3.org/1999/XSL/Format" xmlns:msxsl="urn:schemas-microsoft-com:xslt">

<head>

<META http-equiv="Content-Type" content="text/html">

<meta http-equiv="content-type" content="text/html; charset=UTF-8">

</head>

<body style="margin:0px 0px 0px 0px;overflow:auto;background:#FFFFFF;">

<table style="font-family:Arial,Verdana,Times;font-size:12px;text-align:left;width:100%;border-collapse:collapse;padding:3px 3px 3px 3px">

<tr style="text-align:center;font-weight:bold;background:#9CBCE2">

<td>Isabela</td>

</tr>

<tr>

<td>

<table style="font-family:Arial,Verdana,Times;font-size:12px;text-align:left;width:100%;border-spacing:0px; padding:3px 3px 3px 3px">

<tr>

<td>FID</td>

<td>67</td>

</tr>

<tr bgcolor="#D4E4F3">

<td>OID_</td>

<td>0</td>

</tr>

<tr>

<td>nodos</td>

<td>39</td>

</tr>

<tr bgcolor="#D4E4F3">

<td>area_ha</td>

<td>0.0062</td>

</tr>

<tr>

<td>area_m</td>

<td>61.6792</td>

</tr>

<tr bgcolor="#D4E4F3">

<td>island</td>

<td>Isabela</td>

</tr>

<tr>

<td>perimetro</td>

<td>30.1711</td>

</tr>

<tr bgcolor="#D4E4F3">

<td>source</td>

<td>Charles Darwin Foundation, 2018</td>

</tr>

</table>

</td>

</tr>

</table>

</body>

</html>]]></description>
			<styleUrl>#PolyStyle000</styleUrl>
			<MultiGeometry>
				<Polygon>
					<outerBoundaryIs>
						<LinearRing>
							<coordinates>
								-91.07861716899997,-0.6040872319999294,0 -91.07861712299994,-0.604081424999951,0 -91.07861706799997,-0.6040744599999387,0 -91.07861703099997,-0.6040698189999566,0 -91.07861697599998,-0.6040628599999416,0 -91.07863528299997,-0.6040521769999705,0 -91.07863758099994,-0.6040521459999632,0 -91.07864677499998,-0.6040520209999797,0 -91.07865485199993,-0.6040553879999491,0 -91.07866293099994,-0.6040587559999764,0 -91.07866871199997,-0.60406215699993,0 -91.07867104499995,-0.6040656049999648,0 -91.07867340199994,-0.6040713739999454,0 -91.07867460899998,-0.6040771609999577,0 -91.07867581599999,-0.6040829499999598,0 -91.07868161499994,-0.6040875169999177,0 -91.07868851899997,-0.6040874229999481,0 -91.07869314599998,-0.6040896839999775,0 -91.07869318199995,-0.6040931689999476,0 -91.07869327899994,-0.6041024679999525,0 -91.07869333999999,-0.6041082829999531,0 -91.07869341299995,-0.604115262999926,0 -91.07869232199994,-0.6041210979999463,0 -91.07868666899996,-0.6041316579999715,0 -91.07868437599996,-0.6041328539999428,0 -91.07867864899998,-0.6041364279999413,0 -91.07867405099995,-0.6041376559999739,0 -91.07866602699994,-0.6041424289999847,0 -91.07866373299999,-0.6041436259999321,0 -91.07865334699994,-0.6041426009999745,0 -91.07864524699994,-0.6041392139999344,0 -91.07864058599995,-0.6041334499999442,0 -91.07863594599996,-0.6041300179999734,0 -91.07863478399997,-0.6041288689999641,0 -91.07863125899996,-0.6041207649999444,0 -91.07862888799997,-0.6041126499999286,0 -91.07862653699999,-0.6041068649999452,0 -91.07862186499995,-0.60409878899998,0 -91.07861836599996,-0.6040930249999489,0 -91.07861716899997,-0.6040872319999294,0 
							</coordinates>
						</LinearRing>
					</outerBoundaryIs>
				</Polygon>
			</MultiGeometry>
		</Placemark>
		<Placemark id="ID_00068">
			<name>Isabela</name>
			<Snippet maxLines="0"></Snippet>
			<description><![CDATA[<html xmlns:fo="http://www.w3.org/1999/XSL/Format" xmlns:msxsl="urn:schemas-microsoft-com:xslt">

<head>

<META http-equiv="Content-Type" content="text/html">

<meta http-equiv="content-type" content="text/html; charset=UTF-8">

</head>

<body style="margin:0px 0px 0px 0px;overflow:auto;background:#FFFFFF;">

<table style="font-family:Arial,Verdana,Times;font-size:12px;text-align:left;width:100%;border-collapse:collapse;padding:3px 3px 3px 3px">

<tr style="text-align:center;font-weight:bold;background:#9CBCE2">

<td>Isabela</td>

</tr>

<tr>

<td>

<table style="font-family:Arial,Verdana,Times;font-size:12px;text-align:left;width:100%;border-spacing:0px; padding:3px 3px 3px 3px">

<tr>

<td>FID</td>

<td>68</td>

</tr>

<tr bgcolor="#D4E4F3">

<td>OID_</td>

<td>0</td>

</tr>

<tr>

<td>nodos</td>

<td>66</td>

</tr>

<tr bgcolor="#D4E4F3">

<td>area_ha</td>

<td>0.0112</td>

</tr>

<tr>

<td>area_m</td>

<td>112.2813</td>

</tr>

<tr bgcolor="#D4E4F3">

<td>island</td>

<td>Isabela</td>

</tr>

<tr>

<td>perimetro</td>

<td>48.7652</td>

</tr>

<tr bgcolor="#D4E4F3">

<td>source</td>

<td>Charles Darwin Foundation, 2018</td>

</tr>

</table>

</td>

</tr>

</table>

</body>

</html>]]></description>
			<styleUrl>#PolyStyle000</styleUrl>
			<MultiGeometry>
				<Polygon>
					<outerBoundaryIs>
						<LinearRing>
							<coordinates>
								-91.07847290999997,-0.603592213999943,0 -91.07847628699994,-0.6035865519999727,0 -91.07847853899996,-0.6035831529999377,0 -91.07848304899994,-0.6035786019999749,0 -91.07848981499996,-0.6035728999999626,0 -91.07849432199998,-0.6035683519999752,0 -91.07849995699996,-0.6035637899999566,0 -91.07850562999994,-0.6035682009999697,0 -91.07850792099998,-0.6035749019999305,0 -91.07850906599998,-0.6035782539999574,0 -91.07850909599995,-0.6035849899999457,0 -91.07851252099992,-0.6035916839999787,0 -91.07851480499994,-0.6035961489999417,0 -91.07851823699996,-0.6036039719999782,0 -91.07852164999997,-0.6036072999999562,0 -91.07852281499999,-0.603614034999959,0 -91.07852283099999,-0.6036174109999524,0 -91.07852399099994,-0.6036230239999498,0 -91.07852515799999,-0.6036297649999389,0 -91.07852633499994,-0.603638763999931,0 -91.07852862499998,-0.6036432419999753,0 -91.07853320099999,-0.6036510749999589,0 -91.07853662699995,-0.6036555429999477,0 -91.07853891899997,-0.6036600259999375,0 -91.07854234099993,-0.6036633669999655,0 -91.07854805799997,-0.6036711959999321,0 -91.07855264299997,-0.6036790439999397,0 -91.07855493299996,-0.6036824039999326,0 -91.07855496699995,-0.6036880569999439,0 -91.07855614199995,-0.6036948279999577,0 -91.07855618299999,-0.6037016179999392,0 -91.07855395099993,-0.6037084409999723,0 -91.07855056899996,-0.6037130169999674,0 -91.07854488699996,-0.6037130929999507,0 -91.07854034199993,-0.6037131539999339,0 -91.07853238699994,-0.6037132609999421,0 -91.07852215999999,-0.6037133989999548,0 -91.07852101799995,-0.6037122809999528,0 -91.07851532099994,-0.6037089599999425,0 -91.07851190699996,-0.6037078729999672,0 -91.07850847899994,-0.6037033899999611,0 -91.07850618799995,-0.6036988929999413,0 -91.07850388299994,-0.6036910039999233,0 -91.07850156999996,-0.6036808589999504,0 -91.07850040699998,-0.6036740939999212,0 -91.07849811899996,-0.6036696059999256,0 -91.07849584599995,-0.6036685069999548,0 -91.07849130699997,-0.6036685679999262,0 -91.07848222999996,-0.6036686899999425,0 -91.07847314899999,-0.6036676819999833,0 -91.07846633099996,-0.6036643859999343,0 -91.07845838599997,-0.6036633629999528,0 -91.07844817299998,-0.6036623709999299,0 -91.07844249599999,-0.6036601899999672,0 -91.07843795199996,-0.6036568649999509,0 -91.07843680499995,-0.6036501109999858,0 -91.07843679799998,-0.6036467279999515,0 -91.07843677899996,-0.6036365819999854,0 -91.07843676299996,-0.603628695999929,0 -91.07843788799995,-0.6036241759999215,0 -91.07844127299995,-0.6036173769999769,0 -91.07844915899995,-0.603599274999964,0 -91.07845254999994,-0.6035969809999567,0 -91.07845707499996,-0.603595796999972,0 -91.07846499799996,-0.6035956909999494,0 -91.07847066399994,-0.6035978629999537,0 -91.07847290999997,-0.603592213999943,0 
							</coordinates>
						</LinearRing>
					</outerBoundaryIs>
				</Polygon>
			</MultiGeometry>
		</Placemark>
		<Placemark id="ID_00069">
			<name>Isabela</name>
			<Snippet maxLines="0"></Snippet>
			<description><![CDATA[<html xmlns:fo="http://www.w3.org/1999/XSL/Format" xmlns:msxsl="urn:schemas-microsoft-com:xslt">

<head>

<META http-equiv="Content-Type" content="text/html">

<meta http-equiv="content-type" content="text/html; charset=UTF-8">

</head>

<body style="margin:0px 0px 0px 0px;overflow:auto;background:#FFFFFF;">

<table style="font-family:Arial,Verdana,Times;font-size:12px;text-align:left;width:100%;border-collapse:collapse;padding:3px 3px 3px 3px">

<tr style="text-align:center;font-weight:bold;background:#9CBCE2">

<td>Isabela</td>

</tr>

<tr>

<td>

<table style="font-family:Arial,Verdana,Times;font-size:12px;text-align:left;width:100%;border-spacing:0px; padding:3px 3px 3px 3px">

<tr>

<td>FID</td>

<td>69</td>

</tr>

<tr bgcolor="#D4E4F3">

<td>OID_</td>

<td>0</td>

</tr>

<tr>

<td>nodos</td>

<td>177</td>

</tr>

<tr bgcolor="#D4E4F3">

<td>area_ha</td>

<td>0.0852</td>

</tr>

<tr>

<td>area_m</td>

<td>851.8581</td>

</tr>

<tr bgcolor="#D4E4F3">

<td>island</td>

<td>Isabela</td>

</tr>

<tr>

<td>perimetro</td>

<td>143.1151</td>

</tr>

<tr bgcolor="#D4E4F3">

<td>source</td>

<td>Charles Darwin Foundation, 2018</td>

</tr>

</table>

</td>

</tr>

</table>

</body>

</html>]]></description>
			<styleUrl>#PolyStyle000</styleUrl>
			<MultiGeometry>
				<Polygon>
					<outerBoundaryIs>
						<LinearRing>
							<coordinates>
								-91.07934213999995,-0.6053944749999742,0 -91.07934703999995,-0.605394408999936,0 -91.07935925699997,-0.605391793999953,0 -91.07935920699998,-0.6053881189999331,0 -91.07935662499995,-0.6053783529999273,0 -91.07935290099994,-0.6053747279999611,0 -91.07935036799995,-0.6053686359999724,0 -91.07934535299995,-0.6053601269999205,0 -91.07934283699997,-0.60535526099995,0 -91.07934277099997,-0.6053503609999789,0 -91.07934263899995,-0.6053405609999366,0 -91.07934742299995,-0.6053319209999667,0 -91.07935224099998,-0.6053257299999536,0 -91.07935584999996,-0.6053207809999299,0 -91.07936187599997,-0.6053133489999742,0 -91.07936545199999,-0.6053059499999476,0 -91.07936783599996,-0.6053010169999336,0 -91.07937025299998,-0.6052985339999204,0 -91.07938127799997,-0.605298385999953,0 -91.07938862799996,-0.6052982869999274,0 -91.07939107799996,-0.6052982539999334,0 -91.07939966899996,-0.6052993629999638,0 -91.07940460199995,-0.6053017469999478,0 -91.07941322699998,-0.6053053059999293,0 -91.07941691799994,-0.6053064819999499,0 -91.07942430099998,-0.605308832999918,0 -91.07942676799995,-0.6053100239999555,0 -91.07943170099998,-0.605312407999967,0 -91.07943661699994,-0.6053135669999475,0 -91.07944277499996,-0.6053159349999687,0 -91.079448933,-0.6053183019999496,0 -91.07945759099995,-0.6053243109999426,0 -91.07946133199994,-0.6053291609999241,0 -91.07946629799994,-0.6053339949999599,0 -91.07947003899994,-0.6053388449999476,0 -91.07947505499999,-0.6053473539999436,0 -91.07947510399998,-0.6053510289999571,0 -91.07947768599998,-0.6053607949999741,0 -91.07948025199994,-0.6053693369999504,0 -91.07948154299999,-0.6053742199999235,0 -91.07948165799996,-0.6053827939999854,0 -91.07948049899994,-0.6053877109999315,0 -91.07948059799998,-0.6053950599999863,0 -91.07947821399995,-0.6053999929999414,0 -91.07947707199998,-0.6054061339999683,0 -91.07947470399995,-0.6054122919999274,0 -91.07947233699997,-0.6054184499999383,0 -91.07946877699999,-0.6054270739999696,0 -91.07946399299999,-0.6054357139999568,0 -91.07945917499995,-0.6054419049999609,0 -91.07945930699999,-0.6054517039999535,0 -91.07945932399997,-0.6054529289999606,0 -91.07945938999995,-0.6054578289999321,0 -91.07945947199994,-0.6054639539999586,0 -91.07946076299999,-0.6054688369999306,0 -91.07946082899997,-0.6054737369999571,0 -91.07946092799995,-0.605481085999947,0 -91.07946107699995,-0.6054921109999262,0 -91.07945993399994,-0.6054982519999557,0 -91.07945630899997,-0.6055019759999705,0 -91.07945145799994,-0.6055057169999689,0 -91.07944659099995,-0.6055082329999635,0 -91.07943439099995,-0.6055120729999354,0 -91.07942829899999,-0.6055146049999317,0 -91.07942591499995,-0.6055195379999456,0 -91.07942117999993,-0.6055318529999533,0 -91.07941757099997,-0.6055368019999615,0 -91.07941396199999,-0.6055417519999627,0 -91.07940911099995,-0.6055454919999682,0 -91.07939934399997,-0.6055480739999521,0 -91.07939080199998,-0.6055506399999304,0 -91.07938470999996,-0.6055531719999264,0 -91.07937618499994,-0.6055569619999834,0 -91.07936764299996,-0.6055595279999629,0 -91.07935661699996,-0.60555967599992,0 -91.07934681699999,-0.6055598079999478,0 -91.07934191699997,-0.6055598739999294,0 -91.07933337499998,-0.6055624399999733,0 -91.07932119099998,-0.6055675049999575,0 -91.07931637399997,-0.6055736949999837,0 -91.07931397299996,-0.6055774029999218,0 -91.07931041399996,-0.6055860269999553,0 -91.07930557999998,-0.6055909929999653,0 -91.07929463699998,-0.6055972659999693,0 -91.07928362899997,-0.6055986389999317,0 -91.07928240399995,-0.6055986559999306,0 -91.07927629499993,-0.6055999629999803,0 -91.07928131099999,-0.605608471999967,0 -91.07927890999997,-0.6056121799999824,0 -91.07927157699999,-0.6056135039999654,0 -91.07926180999999,-0.6056160859999403,0 -91.07925202599995,-0.605617442999975,0 -91.07924345099997,-0.6056175579999495,0 -91.07923120099999,-0.6056177229999643,0 -91.07922633399994,-0.6056202389999529,0 -91.07922148299997,-0.6056239799999587,0 -91.07921784099996,-0.6056264789999597,0 -91.07921421599997,-0.6056302029999815,0 -91.07920812399999,-0.6056327359999683,0 -91.07920204799997,-0.6056364929999692,0 -91.07919352299996,-0.6056402839999533,0 -91.079186189,-0.6056416069999319,0 -91.07918130599995,-0.6056428979999222,0 -91.07917397199998,-0.6056442219999639,0 -91.07916662199995,-0.605644320999937,0 -91.07916170599998,-0.6056431629999645,0 -91.07915432299996,-0.6056408119999286,0 -91.07914697199999,-0.6056409109999695,0 -91.07914202299997,-0.6056373019999402,0 -91.07913950699998,-0.605632434999967,0 -91.07913455699998,-0.6056288259999346,0 -91.07912348299998,-0.605625299999921,0 -91.07911854999998,-0.6056229159999609,0 -91.07911482499998,-0.6056192909999192,0 -91.07910868399995,-0.6056181479999679,0 -91.07910005899998,-0.6056145889999655,0 -91.07909386799997,-0.6056097719999827,0 -91.07909017699996,-0.6056085959999621,0 -91.07906309400001,-0.6055991599999319,0 -91.07906178699994,-0.6055930519999628,0 -91.07906168799997,-0.6055857019999217,0 -91.07906398899995,-0.6055746449999313,0 -91.07906516499998,-0.6055709529999238,0 -91.07906630699995,-0.6055648119999549,0 -91.07906869099999,-0.6055598799999294,0 -91.07907107499995,-0.6055549469999736,0 -91.07907223399998,-0.6055500309999528,0 -91.07907456899994,-0.6055414229999756,0 -91.07907698599998,-0.6055389399999752,0 -91.07908064399999,-0.6055376659999723,0 -91.07908796199996,-0.6055351169999321,0 -91.07909772899994,-0.6055325349999532,0 -91.07910630399994,-0.6055324189999266,0 -91.07911120399996,-0.6055323529999385,0 -91.07911977899994,-0.6055322379999725,0 -91.07912590399997,-0.6055321549999275,0 -91.07913575299996,-0.6055356979999333,0 -91.07914068599996,-0.6055380819999521,0 -91.07914297099995,-0.6055257999999575,0 -91.07914414699997,-0.6055221079999454,0 -91.07915020599995,-0.6055171259999421,0 -91.07915747299995,-0.6055109019999394,0 -91.07915980799999,-0.6055022949999429,0 -91.07915972499995,-0.6054961699999786,0 -91.07915965899997,-0.605491269999958,0 -91.07915962599998,-0.6054888209999393,0 -91.07916196099994,-0.6054802129999672,0 -91.07916556999999,-0.6054752639999464,0 -91.07916798699995,-0.6054727809999467,0 -91.07917411199998,-0.6054726979999671,0 -91.07917901199994,-0.605472631999927,0 -91.07918877899992,-0.6054700499999577,0 -91.07919367899996,-0.6054699839999636,0 -91.07919851299994,-0.6054650189999506,0 -91.07920213899995,-0.6054612939999591,0 -91.07920571499994,-0.605453894999922,0 -91.07920811499997,-0.6054501869999713,0 -91.07921177399999,-0.6054489129999796,0 -91.07922034899997,-0.605448796999947,0 -91.07922768199995,-0.6054474739999511,0 -91.07923501599997,-0.6054461499999704,0 -91.07924354099998,-0.6054423589999451,0 -91.07924592499995,-0.6054374269999773,0 -91.07924953399999,-0.6054324769999681,0 -91.07925555999998,-0.605425044999952,0 -91.07926041099996,-0.6054213039999431,0 -91.07926651899999,-0.6054199969999508,0 -91.07927385299995,-0.6054186729999701,0 -91.07928850299999,-0.6054147999999565,0 -91.07929457899996,-0.6054110429999481,0 -91.07929694599994,-0.6054048849999255,0 -91.07929932999996,-0.6053999519999784,0 -91.07930418099994,-0.6053962119999633,0 -91.07930906399997,-0.6053949209999667,0 -91.07931517299993,-0.6053936129999414,0 -91.07932252299999,-0.6053935139999508,0 -91.07933356499996,-0.6053945909999281,0 -91.07934213999995,-0.6053944749999742,0 
							</coordinates>
						</LinearRing>
					</outerBoundaryIs>
				</Polygon>
			</MultiGeometry>
		</Placemark>
		<Placemark id="ID_00070">
			<name>Isabela</name>
			<Snippet maxLines="0"></Snippet>
			<description><![CDATA[<html xmlns:fo="http://www.w3.org/1999/XSL/Format" xmlns:msxsl="urn:schemas-microsoft-com:xslt">

<head>

<META http-equiv="Content-Type" content="text/html">

<meta http-equiv="content-type" content="text/html; charset=UTF-8">

</head>

<body style="margin:0px 0px 0px 0px;overflow:auto;background:#FFFFFF;">

<table style="font-family:Arial,Verdana,Times;font-size:12px;text-align:left;width:100%;border-collapse:collapse;padding:3px 3px 3px 3px">

<tr style="text-align:center;font-weight:bold;background:#9CBCE2">

<td>Isabela</td>

</tr>

<tr>

<td>

<table style="font-family:Arial,Verdana,Times;font-size:12px;text-align:left;width:100%;border-spacing:0px; padding:3px 3px 3px 3px">

<tr>

<td>FID</td>

<td>70</td>

</tr>

<tr bgcolor="#D4E4F3">

<td>OID_</td>

<td>0</td>

</tr>

<tr>

<td>nodos</td>

<td>26</td>

</tr>

<tr bgcolor="#D4E4F3">

<td>area_ha</td>

<td>0.0032</td>

</tr>

<tr>

<td>area_m</td>

<td>31.6357</td>

</tr>

<tr bgcolor="#D4E4F3">

<td>island</td>

<td>Isabela</td>

</tr>

<tr>

<td>perimetro</td>

<td>20.6352</td>

</tr>

<tr bgcolor="#D4E4F3">

<td>source</td>

<td>Charles Darwin Foundation, 2018</td>

</tr>

</table>

</td>

</tr>

</table>

</body>

</html>]]></description>
			<styleUrl>#PolyStyle000</styleUrl>
			<MultiGeometry>
				<Polygon>
					<outerBoundaryIs>
						<LinearRing>
							<coordinates>
								-91.07961965499999,-0.6053490809999301,0 -91.07961718799999,-0.6053478889999745,0 -91.07961099699998,-0.6053430719999199,0 -91.07960970599999,-0.6053381889999486,0 -91.07960962399993,-0.605332063999925,0 -91.07960831599996,-0.6053259559999531,0 -91.07960824999998,-0.6053210559999778,0 -91.07961901099998,-0.6053013089999757,0 -91.07962631199996,-0.6052975349999757,0 -91.07963117899998,-0.6052950189999231,0 -91.07963728699997,-0.6052937119999312,0 -91.07964341199994,-0.6052936289999601,0 -91.07966067799998,-0.6053019729999422,0 -91.07966688499994,-0.6053080149999319,0 -91.07966698399997,-0.6053153639999789,0 -91.07966706699995,-0.6053214889999417,0 -91.07966714899997,-0.6053276139999694,0 -91.07966478199994,-0.6053337709999566,0 -91.07965991499998,-0.6053362869999444,0 -91.07965504799995,-0.6053388029999299,0 -91.07965016399999,-0.6053400939999218,0 -91.07964534699994,-0.6053462849999367,0 -91.07964047999997,-0.6053488009999261,0 -91.07963559599995,-0.6053500919999827,0 -91.07963192099999,-0.6053501409999765,0 -91.07962579599996,-0.6053502239999491,0 -91.07961965499999,-0.6053490809999301,0 
							</coordinates>
						</LinearRing>
					</outerBoundaryIs>
				</Polygon>
			</MultiGeometry>
		</Placemark>
		<Placemark id="ID_00071">
			<name>Isabela</name>
			<Snippet maxLines="0"></Snippet>
			<description><![CDATA[<html xmlns:fo="http://www.w3.org/1999/XSL/Format" xmlns:msxsl="urn:schemas-microsoft-com:xslt">

<head>

<META http-equiv="Content-Type" content="text/html">

<meta http-equiv="content-type" content="text/html; charset=UTF-8">

</head>

<body style="margin:0px 0px 0px 0px;overflow:auto;background:#FFFFFF;">

<table style="font-family:Arial,Verdana,Times;font-size:12px;text-align:left;width:100%;border-collapse:collapse;padding:3px 3px 3px 3px">

<tr style="text-align:center;font-weight:bold;background:#9CBCE2">

<td>Isabela</td>

</tr>

<tr>

<td>

<table style="font-family:Arial,Verdana,Times;font-size:12px;text-align:left;width:100%;border-spacing:0px; padding:3px 3px 3px 3px">

<tr>

<td>FID</td>

<td>71</td>

</tr>

<tr bgcolor="#D4E4F3">

<td>OID_</td>

<td>0</td>

</tr>

<tr>

<td>nodos</td>

<td>45</td>

</tr>

<tr bgcolor="#D4E4F3">

<td>area_ha</td>

<td>0.0066</td>

</tr>

<tr>

<td>area_m</td>

<td>66.3577</td>

</tr>

<tr bgcolor="#D4E4F3">

<td>island</td>

<td>Isabela</td>

</tr>

<tr>

<td>perimetro</td>

<td>33.0509</td>

</tr>

<tr bgcolor="#D4E4F3">

<td>source</td>

<td>Charles Darwin Foundation, 2018</td>

</tr>

</table>

</td>

</tr>

</table>

</body>

</html>]]></description>
			<styleUrl>#PolyStyle000</styleUrl>
			<MultiGeometry>
				<Polygon>
					<outerBoundaryIs>
						<LinearRing>
							<coordinates>
								-91.07968726099995,-0.6053653229999383,0 -91.07968596999996,-0.6053604389999849,0 -91.07968343699997,-0.6053543479999392,0 -91.07968333799994,-0.6053469979999545,0 -91.07968330499993,-0.6053445479999428,0 -91.07968443099998,-0.6053371819999791,0 -91.07968797399997,-0.6053273329999311,0 -91.07969035799994,-0.6053223999999789,0 -91.07969517599997,-0.6053162099999472,0 -91.07969640099998,-0.6053161929999661,0 -91.07971469299997,-0.6053098209999291,0 -91.07971959299994,-0.6053097549999493,0 -91.07972692699997,-0.6053084309999688,0 -91.07972937699998,-0.6053083979999802,0 -91.07973550199993,-0.6053083159999358,0 -91.07974281899999,-0.6053057669999411,0 -91.07974775199995,-0.6053081509999763,0 -91.07975149299995,-0.6053130009999597,0 -91.07975397599995,-0.6053154179999777,0 -91.07975894199996,-0.6053202509999638,0 -91.07976511699997,-0.6053238439999448,0 -91.07976882499997,-0.605326243999967,0 -91.07977622399996,-0.6053298199999528,0 -91.07977993199995,-0.605332219999979,0 -91.07977999799995,-0.6053371199999428,0 -91.07977643899994,-0.6053457439999798,0 -91.07977289599995,-0.6053555929999537,0 -91.07977302799999,-0.6053653929999434,0 -91.07977433499997,-0.6053715009999722,0 -91.07977441799994,-0.6053776249999683,0 -91.07976832599995,-0.6053801579999431,0 -91.07976223399999,-0.6053826899999429,0 -91.07975855899997,-0.6053827399999228,0 -91.07975122499994,-0.60538406399997,0 -91.07974509999997,-0.6053841459999449,0 -91.07974015099994,-0.6053805369999739,0 -91.07973766799996,-0.6053781199999587,0 -91.07973632699999,-0.605369561999957,0 -91.07973631099999,-0.6053683369999565,0 -91.07972651099999,-0.6053684689999249,0 -91.07972159399999,-0.605367310999951,0 -91.07971667699997,-0.6053661519999288,0 -91.07970937699997,-0.6053699249999258,0 -91.07969959299999,-0.6053712819999592,0 -91.07969100199995,-0.6053701729999328,0 -91.07968726099995,-0.6053653229999383,0 
							</coordinates>
						</LinearRing>
					</outerBoundaryIs>
				</Polygon>
			</MultiGeometry>
		</Placemark>
		<Placemark id="ID_00072">
			<name>Isabela</name>
			<Snippet maxLines="0"></Snippet>
			<description><![CDATA[<html xmlns:fo="http://www.w3.org/1999/XSL/Format" xmlns:msxsl="urn:schemas-microsoft-com:xslt">

<head>

<META http-equiv="Content-Type" content="text/html">

<meta http-equiv="content-type" content="text/html; charset=UTF-8">

</head>

<body style="margin:0px 0px 0px 0px;overflow:auto;background:#FFFFFF;">

<table style="font-family:Arial,Verdana,Times;font-size:12px;text-align:left;width:100%;border-collapse:collapse;padding:3px 3px 3px 3px">

<tr style="text-align:center;font-weight:bold;background:#9CBCE2">

<td>Isabela</td>

</tr>

<tr>

<td>

<table style="font-family:Arial,Verdana,Times;font-size:12px;text-align:left;width:100%;border-spacing:0px; padding:3px 3px 3px 3px">

<tr>

<td>FID</td>

<td>72</td>

</tr>

<tr bgcolor="#D4E4F3">

<td>OID_</td>

<td>0</td>

</tr>

<tr>

<td>nodos</td>

<td>50</td>

</tr>

<tr bgcolor="#D4E4F3">

<td>area_ha</td>

<td>0.0073</td>

</tr>

<tr>

<td>area_m</td>

<td>73.3613</td>

</tr>

<tr bgcolor="#D4E4F3">

<td>island</td>

<td>Isabela</td>

</tr>

<tr>

<td>perimetro</td>

<td>36.5087</td>

</tr>

<tr bgcolor="#D4E4F3">

<td>source</td>

<td>Charles Darwin Foundation, 2018</td>

</tr>

</table>

</td>

</tr>

</table>

</body>

</html>]]></description>
			<styleUrl>#PolyStyle000</styleUrl>
			<MultiGeometry>
				<Polygon>
					<outerBoundaryIs>
						<LinearRing>
							<coordinates>
								-91.07996138499999,-0.6052501409999396,0 -91.07996257699995,-0.6052476739999411,0 -91.07996613599994,-0.6052390499999578,0 -91.07996853699996,-0.6052353419999602,0 -91.07996974499997,-0.6052341009999552,0 -91.07997207999995,-0.6052254939999668,0 -91.07997330499995,-0.6052254769999722,0 -91.07998409899994,-0.6052081789999272,0 -91.07999139899992,-0.6052044059999336,0 -91.07999626599997,-0.6052018899999375,0 -91.08000358299996,-0.6051993409999495,0 -91.08000719199998,-0.6051943919999298,0 -91.08000836799994,-0.6051906999999737,0 -91.08001071899997,-0.6051833179999419,0 -91.08001061999994,-0.605175967999967,0 -91.08001298699998,-0.6051698099999501,0 -91.08001783799993,-0.6051660699999385,0 -91.08002392999998,-0.6051635369999538,0 -91.08002881299994,-0.6051622459999553,0 -91.08003124699997,-0.6051609879999736,0 -91.08003985499994,-0.6051633229999359,0 -91.08004727099996,-0.6051681229999398,0 -91.08005101199997,-0.6051729739999782,0 -91.08005107799993,-0.6051778729999421,0 -91.08005122699996,-0.6051888979999319,0 -91.08005130899996,-0.6051950219999713,0 -91.08004890899997,-0.6051987299999269,0 -91.08004774999995,-0.6052036469999478,0 -91.08004788199996,-0.6052134459999433,0 -91.08004922199996,-0.6052220039999349,0 -91.08005175499994,-0.6052280959999661,0 -91.080051837,-0.6052342199999408,0 -91.08005198599994,-0.6052452449999384,0 -91.08004961799998,-0.6052514019999705,0 -91.08004599299996,-0.6052551269999669,0 -91.08004114199997,-0.605258867999962,0 -91.08003751699992,-0.605262591999968,0 -91.08003264999996,-0.6052651079999725,0 -91.08002410799998,-0.6052676729999548,0 -91.08002043299996,-0.6052677229999327,0 -91.08001430799999,-0.6052678049999226,0 -91.08000818299996,-0.6052678879999561,0 -91.08000199199995,-0.6052630699999707,0 -91.07999945899995,-0.6052569789999258,0 -91.07999449299996,-0.6052521449999474,0 -91.07998712699998,-0.6052510189999805,0 -91.07998222599997,-0.6052510849999603,0 -91.07997855099994,-0.605251134999944,0 -91.07997121799998,-0.6052524589999229,0 -91.07996386799994,-0.605252557999967,0 -91.07996138499999,-0.6052501409999396,0 
							</coordinates>
						</LinearRing>
					</outerBoundaryIs>
				</Polygon>
			</MultiGeometry>
		</Placemark>
		<Placemark id="ID_00073">
			<name>Isabela</name>
			<Snippet maxLines="0"></Snippet>
			<description><![CDATA[<html xmlns:fo="http://www.w3.org/1999/XSL/Format" xmlns:msxsl="urn:schemas-microsoft-com:xslt">

<head>

<META http-equiv="Content-Type" content="text/html">

<meta http-equiv="content-type" content="text/html; charset=UTF-8">

</head>

<body style="margin:0px 0px 0px 0px;overflow:auto;background:#FFFFFF;">

<table style="font-family:Arial,Verdana,Times;font-size:12px;text-align:left;width:100%;border-collapse:collapse;padding:3px 3px 3px 3px">

<tr style="text-align:center;font-weight:bold;background:#9CBCE2">

<td>Isabela</td>

</tr>

<tr>

<td>

<table style="font-family:Arial,Verdana,Times;font-size:12px;text-align:left;width:100%;border-spacing:0px; padding:3px 3px 3px 3px">

<tr>

<td>FID</td>

<td>73</td>

</tr>

<tr bgcolor="#D4E4F3">

<td>OID_</td>

<td>0</td>

</tr>

<tr>

<td>nodos</td>

<td>131</td>

</tr>

<tr bgcolor="#D4E4F3">

<td>area_ha</td>

<td>0.0443</td>

</tr>

<tr>

<td>area_m</td>

<td>443.1676</td>

</tr>

<tr bgcolor="#D4E4F3">

<td>island</td>

<td>Isabela</td>

</tr>

<tr>

<td>perimetro</td>

<td>109.1442</td>

</tr>

<tr bgcolor="#D4E4F3">

<td>source</td>

<td>Charles Darwin Foundation, 2018</td>

</tr>

</table>

</td>

</tr>

</table>

</body>

</html>]]></description>
			<styleUrl>#PolyStyle000</styleUrl>
			<MultiGeometry>
				<Polygon>
					<outerBoundaryIs>
						<LinearRing>
							<coordinates>
								-91.07840822099995,-0.6050645909999765,0 -91.07841294899998,-0.6050584339999428,0 -91.07841772699997,-0.6050559159999669,0 -91.07842253899997,-0.6050558229999224,0 -91.07842733599995,-0.605054516999935,0 -91.07843571499996,-0.6050507129999744,0 -91.07844173699999,-0.6050505959999504,0 -91.07846672899996,-0.6050258019999439,0 -91.07846907699997,-0.6050208929999623,0 -91.07847382399996,-0.6050147179999524,0 -91.07847501399998,-0.6050134779999352,0 -91.07848464199998,-0.6050108479999483,0 -91.07848947399998,-0.6050107479999273,0 -91.07849430799996,-0.6050106479999577,0 -91.07850277099998,-0.6050104739999248,0 -91.07851002799998,-0.6050103239999829,0 -91.07851733799998,-0.6050138259999519,0 -91.07852587799994,-0.6050185209999701,0 -91.07852833299995,-0.6050209069999335,0 -91.07853687899997,-0.6050256059999649,0 -91.07854054799996,-0.6050279689999389,0 -91.07854909999998,-0.6050326719999342,0 -91.07855277199997,-0.6050350359999402,0 -91.07855887099998,-0.6050373529999359,0 -91.07856380799996,-0.6050433519999308,0 -91.07856753199997,-0.6050493759999588,0 -91.07857000999996,-0.6050529859999797,0 -91.07857253699996,-0.6050602539999681,0 -91.07857624699994,-0.6050650619999339,0 -91.07858112299994,-0.6050661899999533,0 -91.07858846599997,-0.605069711999928,0 -91.07859454599998,-0.6050695989999251,0 -91.07860552899994,-0.6050718349999359,0 -91.07860919699999,-0.6050729869999796,0 -91.07861653599996,-0.6050752929999643,0 -91.07862267599995,-0.6050788439999254,0 -91.07863002099998,-0.6050811519999686,0 -91.07863493099994,-0.6050835059999716,0 -91.07864106199997,-0.6050858379999773,0 -91.07864350199998,-0.6050857939999406,0 -91.07864965199997,-0.6050893499999582,0 -91.07865704299995,-0.6050941069999499,0 -91.07866073899999,-0.605096486999975,0 -91.07866692899995,-0.6051024919999644,0 -91.07867181699999,-0.6051024059999522,0 -91.07867548399999,-0.605102340999956,0 -91.07868406099999,-0.6051034139999344,0 -91.07868776299993,-0.605105795999982,0 -91.07869029299997,-0.6051118719999586,0 -91.07869407899995,-0.6051203759999472,0 -91.07869411199995,-0.6051228229999338,0 -91.07869670899999,-0.6051337979999368,0 -91.07869679099997,-0.6051399179999614,0 -91.07869323499995,-0.6051485449999641,0 -91.07868969599998,-0.6051583939999375,0 -91.07868976099996,-0.6051632889999634,0 -91.07868984399993,-0.6051694079999332,0 -91.07868995899999,-0.6051779739999498,0 -91.07868632199995,-0.6051804769999838,0 -91.07867774499994,-0.6051793839999314,0 -91.07866662899995,-0.6051709909999672,0 -91.07866048899996,-0.6051686409999849,0 -91.07865433399996,-0.6051650679999674,0 -91.07864699399994,-0.6051639609999535,0 -91.07863960799995,-0.6051591889999486,0 -91.07863471399996,-0.6051580449999344,0 -91.07862369399999,-0.6051545559999377,0 -91.07861393199994,-0.6051534909999459,0 -91.07860911099999,-0.6051572309999678,0 -91.07860930799997,-0.6051718789999496,0 -91.07860942299999,-0.6051804229999775,0 -91.07860948899997,-0.6051853059999511,0 -91.07860960299996,-0.60519385099996,0 -91.07861091899997,-0.6052011569999579,0 -91.07861100099996,-0.6052072609999711,0 -91.07860984899997,-0.6052121609999372,0 -91.07860743099997,-0.605213415999967,0 -91.07860259499995,-0.6052159259999791,0 -91.07859531199995,-0.6052172489999564,0 -91.07858803199996,-0.6052185719999559,0 -91.07858195399996,-0.6052186569999614,0 -91.07857338399998,-0.6052138989999797,0 -91.07856965899998,-0.605207854999939,0 -91.07856960999999,-0.6052041979999668,0 -91.07856711599999,-0.6051993569999488,0 -91.07856462199999,-0.6051945159999269,0 -91.07856212899998,-0.605189676999937,0 -91.07855719299995,-0.6051836559999438,0 -91.07855469999998,-0.6051788179999532,0 -91.07854616099995,-0.6051752939999281,0 -91.07854494899999,-0.605175311999978,0 -91.07853646299998,-0.6051754429999563,0 -91.07853159999996,-0.6051742999999303,0 -91.07852182999994,-0.6051683629999599,0 -91.07851443699997,-0.6051587399999845,0 -91.07850704699996,-0.6051491219999369,0 -91.07850090299996,-0.6051419219999707,0 -91.07849596899996,-0.6051347039999596,0 -91.07848750999993,-0.6051348449999497,0 -91.078486318,-0.6051360809999571,0 -91.078482841,-0.6051470839999561,0 -91.07847694999998,-0.6051581219999801,0 -91.07847221899999,-0.6051654919999728,0 -91.07847107699996,-0.6051703719999677,0 -91.07846990299998,-0.6051728219999292,0 -91.07845914299998,-0.6051802799999553,0 -91.07845925699996,-0.6051887839999434,0 -91.07845932099997,-0.6051936439999333,0 -91.07844493799995,-0.6051999309999585,0 -91.07843409699996,-0.6052000899999274,0 -91.07842204499998,-0.6051990529999726,0 -91.07841963899993,-0.6051990879999508,0 -91.07841357699994,-0.6051955369999372,0 -91.07840756599995,-0.6051956259999539,0 -91.07839910499996,-0.6051921129999286,0 -91.07839657299996,-0.6051824489999224,0 -91.07839647599995,-0.6051751739999574,0 -91.07839753199994,-0.6051642429999403,0 -91.07840105499997,-0.6051581219999854,0 -91.07840461099994,-0.6051544259999593,0 -91.07840691799999,-0.6051471099999646,0 -91.07840922499997,-0.6051397929999829,0 -91.07840911199996,-0.6051313019999542,0 -91.078408998,-0.6051228109999403,0 -91.07840883599994,-0.6051106819999721,0 -91.07840630299995,-0.6051010209999445,0 -91.07840503599992,-0.6050961919999638,0 -91.07840497099994,-0.6050913399999375,0 -91.07840485799993,-0.6050828509999641,0 -91.07840479299995,-0.6050779999999377,0 -91.07840591399999,-0.6050719139999524,0 -91.07840822099995,-0.6050645909999765,0 
							</coordinates>
						</LinearRing>
					</outerBoundaryIs>
				</Polygon>
			</MultiGeometry>
		</Placemark>
		<Placemark id="ID_00074">
			<name>Isabela</name>
			<Snippet maxLines="0"></Snippet>
			<description><![CDATA[<html xmlns:fo="http://www.w3.org/1999/XSL/Format" xmlns:msxsl="urn:schemas-microsoft-com:xslt">

<head>

<META http-equiv="Content-Type" content="text/html">

<meta http-equiv="content-type" content="text/html; charset=UTF-8">

</head>

<body style="margin:0px 0px 0px 0px;overflow:auto;background:#FFFFFF;">

<table style="font-family:Arial,Verdana,Times;font-size:12px;text-align:left;width:100%;border-collapse:collapse;padding:3px 3px 3px 3px">

<tr style="text-align:center;font-weight:bold;background:#9CBCE2">

<td>Isabela</td>

</tr>

<tr>

<td>

<table style="font-family:Arial,Verdana,Times;font-size:12px;text-align:left;width:100%;border-spacing:0px; padding:3px 3px 3px 3px">

<tr>

<td>FID</td>

<td>74</td>

</tr>

<tr bgcolor="#D4E4F3">

<td>OID_</td>

<td>0</td>

</tr>

<tr>

<td>nodos</td>

<td>195</td>

</tr>

<tr bgcolor="#D4E4F3">

<td>area_ha</td>

<td>0.0629</td>

</tr>

<tr>

<td>area_m</td>

<td>629.3768</td>

</tr>

<tr bgcolor="#D4E4F3">

<td>island</td>

<td>Isabela</td>

</tr>

<tr>

<td>perimetro</td>

<td>163.0659</td>

</tr>

<tr bgcolor="#D4E4F3">

<td>source</td>

<td>Charles Darwin Foundation, 2018</td>

</tr>

</table>

</td>

</tr>

</table>

</body>

</html>]]></description>
			<styleUrl>#PolyStyle000</styleUrl>
			<MultiGeometry>
				<Polygon>
					<outerBoundaryIs>
						<LinearRing>
							<coordinates>
								-91.07775272599997,-0.6047094479999304,0 -91.07774923299996,-0.6047036909999379,0 -91.07774340999998,-0.6046933209999555,0 -91.07774107999995,-0.6046887079999723,0 -91.07773990199998,-0.6046840619999366,0 -91.07773755999993,-0.6046771119999291,0 -91.077737492,-0.6046654159999275,0 -91.07774089599997,-0.6046571219999302,0 -91.07774776699995,-0.6046510549999817,0 -91.07775935799998,-0.6046484189999485,0 -91.07776980799997,-0.604648149999941,0 -91.07777794099997,-0.6046479409999411,0 -91.07778491499994,-0.6046477609999605,0 -91.07778956599998,-0.6046499689999799,0 -91.07779538299997,-0.6046521479999609,0 -91.07780236899998,-0.6046589589999409,0 -91.07780586499996,-0.6046635319999602,0 -91.07780936199998,-0.6046669419999381,0 -91.07781286299998,-0.6046738529999471,0 -91.07781636399994,-0.6046772659999476,0 -91.07781986699995,-0.6046818489999751,0 -91.07782570499995,-0.6046852089999663,0 -91.07783154799996,-0.6046897399999718,0 -91.07783505499999,-0.6046919919999674,0 -91.07783856499998,-0.604695413999934,0 -91.07783974199998,-0.6047000639999327,0 -91.07784208699997,-0.60470468799997,0 -91.07784444099997,-0.6047128259999696,0 -91.07784796099998,-0.6047185989999673,0 -91.07785264699999,-0.604720831999947,0 -91.07785498799996,-0.604720777999943,0 -91.07786084399999,-0.6047218129999755,0 -91.07786553199998,-0.6047228759999177,0 -91.07787256599994,-0.6047238849999351,0 -91.07787844399996,-0.6047296139999512,0 -91.07787962799993,-0.6047331079999452,0 -91.07787964899997,-0.6047401519999684,0 -91.07788318699994,-0.6047459449999327,0 -91.07788555699995,-0.6047529429999443,0 -91.07788557899994,-0.6047599969999684,0 -91.07788559699998,-0.6047658789999613,0 -91.07788560899995,-0.6047694079999236,0 -91.07788563799994,-0.6047788249999206,0 -91.07788330299997,-0.6047835849999467,0 -91.07787513699996,-0.6047861539999533,0 -91.07787636299997,-0.6047932169999547,0 -91.07787757899995,-0.6047990999999813,0 -91.07788113299995,-0.6048049269999738,0 -91.07788235999999,-0.6048119979999397,0 -91.07788123899998,-0.6048179429999369,0 -91.07787896799995,-0.6048262829999619,0 -91.07787904399999,-0.6048357539999565,0 -91.07788029999996,-0.604846385999956,0 -91.07788384899999,-0.6048510469999487,0 -91.07788621899992,-0.604854549999978,0 -91.07789096199998,-0.6048615609999487,0 -91.07789451599996,-0.604866227999937,0 -91.07790160899998,-0.6048731969999645,0 -91.07790753499995,-0.6048801969999351,0 -91.07790871899994,-0.604881359999987,0 -91.07791465099996,-0.6048883659999521,0 -91.07791821699999,-0.6048930479999488,0 -91.07792415599995,-0.6049000629999454,0 -91.07792535299994,-0.6049024179999329,0 -91.07793247499996,-0.6049094179999844,0 -91.07793608199995,-0.6049176819999467,0 -91.07793729199993,-0.604921230999932,0 -91.07793852299994,-0.6049271639999398,0 -91.07794092299997,-0.6049318849999298,0 -91.07794333299995,-0.6049401749999699,0 -91.07794336799998,-0.604947317999968,0 -91.07794103899994,-0.6049533139999446,0 -91.07793870399995,-0.6049581189999488,0 -91.07793638599998,-0.604966499999926,0 -91.07793287099997,-0.6049713259999404,0 -91.07793170399998,-0.6049737299999187,0 -91.07792937299996,-0.6049797289999714,0 -91.0779247,-0.6049893449999864,0 -91.07791882899994,-0.604994207999945,0 -91.07791412199998,-0.6049954729999748,0 -91.07791295399994,-0.6049978759999708,0 -91.07793771899998,-0.6049986949999575,0 -91.07794362299995,-0.6049986059999231,0 -91.07795071299995,-0.6049984989999695,0 -91.07795780699995,-0.6049983919999675,0 -91.07796489899994,-0.6049970889999314,0 -91.07796962699996,-0.6049958209999238,0 -91.07797552699998,-0.6049921429999428,0 -91.07798381399992,-0.6049908189999652,0 -91.077989743,-0.6049907269999792,0 -91.07799804899997,-0.6049905989999588,0 -91.07800281399994,-0.604992920999969,0 -91.07800757399997,-0.6049940459999438,0 -91.07801233699998,-0.604995171999979,0 -91.07802069799999,-0.604999841999919,0 -91.07802664899998,-0.6049997519999696,0 -91.07803861199994,-0.605000780999937,0 -91.07804464899992,-0.6050043009999587,0 -91.07804950499997,-0.6050102389999716,0 -91.07805435299997,-0.605014977999929,0 -91.07806039399996,-0.6050185009999579,0 -91.07806405299999,-0.6050244609999695,0 -91.07806773599998,-0.6050328279999402,0 -91.07806900399999,-0.6050400279999542,0 -91.07806904799996,-0.6050448409999359,0 -91.07806790999995,-0.605052079999949,0 -91.07806556799994,-0.6050593379999278,0 -91.07806323599999,-0.6050678039999243,0 -91.07806086999995,-0.6050726579999302,0 -91.07805611699996,-0.6050799579999712,0 -91.07805494299998,-0.605083593999951,0 -91.07805379099995,-0.6050896429999316,0 -91.07805262699999,-0.6050944879999636,0 -91.07805266799996,-0.605099316999944,0 -91.07805272999997,-0.6051065649999711,0 -91.07805280199995,-0.6051150239999267,0 -91.07805284299997,-0.6051198599999519,0 -91.07805290499994,-0.6051271169999385,0 -91.07805176099997,-0.605134393999939,0 -91.07805063599994,-0.6051440949999623,0 -91.07805068699996,-0.6051501519999669,0 -91.07804591999997,-0.6051574879999809,0 -91.07804113999997,-0.6051636149999173,0 -91.07803513099998,-0.60516733499998,0 -91.07803393299997,-0.605168563999943,0 -91.07802794099996,-0.605168608999979,0 -91.07802193899994,-0.6051662259999291,0 -91.07801593299996,-0.605162633999954,0 -91.07800874399999,-0.6051602639999448,0 -91.07800274799996,-0.6051566759999808,0 -91.07799554699994,-0.6051506819999289,0 -91.07799309099994,-0.605139820999968,0 -91.07799305099998,-0.6051337799999522,0 -91.07799182799994,-0.6051289589999597,0 -91.07799059799999,-0.6051229329999591,0 -91.07798698599999,-0.6051169329999755,0 -91.07798337799996,-0.605110936999956,0 -91.07797740799998,-0.6051073799999395,0 -91.07796671199998,-0.6051074859999597,0 -91.07795602599998,-0.6051075909999724,0 -91.07794889599995,-0.605105254999963,0 -91.07793939699997,-0.6051017429999834,0 -91.07792753099994,-0.6050958559999393,0 -91.07791923299997,-0.6050911399999618,0 -91.07791094399994,-0.6050864289999227,0 -91.07790148499998,-0.6050817369999767,0 -91.07789557699994,-0.6050782079999538,0 -91.07789202899994,-0.6050746549999569,0 -91.07788849199993,-0.6050734979999627,0 -91.07788257899995,-0.6050651899999396,0 -91.07788021199997,-0.6050604339999343,0 -91.07787783899994,-0.60505328999994,0 -91.07787782599998,-0.6050485099999555,0 -91.07787780499994,-0.605041342999929,0 -91.07787777799997,-0.6050317919999817,0 -91.07787776099997,-0.6050258259999687,0 -91.07788010099993,-0.6050222139999809,0 -91.07788007299996,-0.6050126739999728,0 -91.07788238999994,-0.605001912999975,0 -91.07788236099999,-0.6049923849999389,0 -91.07788233999996,-0.6049852419999366,0 -91.07788232199994,-0.6049792919999394,0 -91.07788112799995,-0.6049721749999508,0 -91.07787758899997,-0.6049651009999523,0 -91.07787288099996,-0.604958051999965,0 -91.07786935099995,-0.6049521769999654,0 -91.077865821,-0.6049451189999768,0 -91.07786463899998,-0.6049403959999544,0 -91.07786342599997,-0.6049309289999708,0 -91.07786103199999,-0.6049238529999528,0 -91.07785859299997,-0.6049108499999519,0 -91.07785739699995,-0.6049073159999794,0 -91.07785499699997,-0.6048990639999374,0 -91.07785028099993,-0.6048932339999782,0 -91.077849105,-0.6048920729999673,0 -91.07784208599998,-0.6048898469999268,0 -91.07782924699995,-0.6048877419999544,0 -91.07781989899995,-0.6048832029999234,0 -91.07781056099998,-0.6048786679999683,0 -91.07780470899996,-0.60487288399998,0 -91.07780000699995,-0.6048647169999496,0 -91.07779644499999,-0.6048529899999341,0 -91.07779521299995,-0.6048423979999608,0 -91.07779398199995,-0.6048318119999315,0 -91.077791592,-0.6048212569999663,0 -91.07778920399993,-0.6048107089999268,0 -91.07778798299995,-0.6048013159999658,0 -91.07778558899997,-0.6047896019999332,0 -91.07778089599998,-0.6047803069999373,0 -91.07777735699995,-0.6047698129999618,0 -91.07777265599998,-0.6047581829999403,0 -91.07776798899994,-0.6047512599999453,0 -91.07776328799997,-0.6047384719999464,0 -91.07775977499996,-0.604730354999959,0 -91.07775626299997,-0.6047222429999669,0 -91.07775272599997,-0.6047094479999304,0 
							</coordinates>
						</LinearRing>
					</outerBoundaryIs>
				</Polygon>
			</MultiGeometry>
		</Placemark>
		<Placemark id="ID_00075">
			<name>Isabela</name>
			<Snippet maxLines="0"></Snippet>
			<description><![CDATA[<html xmlns:fo="http://www.w3.org/1999/XSL/Format" xmlns:msxsl="urn:schemas-microsoft-com:xslt">

<head>

<META http-equiv="Content-Type" content="text/html">

<meta http-equiv="content-type" content="text/html; charset=UTF-8">

</head>

<body style="margin:0px 0px 0px 0px;overflow:auto;background:#FFFFFF;">

<table style="font-family:Arial,Verdana,Times;font-size:12px;text-align:left;width:100%;border-collapse:collapse;padding:3px 3px 3px 3px">

<tr style="text-align:center;font-weight:bold;background:#9CBCE2">

<td>Isabela</td>

</tr>

<tr>

<td>

<table style="font-family:Arial,Verdana,Times;font-size:12px;text-align:left;width:100%;border-spacing:0px; padding:3px 3px 3px 3px">

<tr>

<td>FID</td>

<td>75</td>

</tr>

<tr bgcolor="#D4E4F3">

<td>OID_</td>

<td>0</td>

</tr>

<tr>

<td>nodos</td>

<td>36</td>

</tr>

<tr bgcolor="#D4E4F3">

<td>area_ha</td>

<td>0.006</td>

</tr>

<tr>

<td>area_m</td>

<td>59.6692</td>

</tr>

<tr bgcolor="#D4E4F3">

<td>island</td>

<td>Isabela</td>

</tr>

<tr>

<td>perimetro</td>

<td>28.3673</td>

</tr>

<tr bgcolor="#D4E4F3">

<td>source</td>

<td>Charles Darwin Foundation, 2018</td>

</tr>

</table>

</td>

</tr>

</table>

</body>

</html>]]></description>
			<styleUrl>#PolyStyle000</styleUrl>
			<MultiGeometry>
				<Polygon>
					<outerBoundaryIs>
						<LinearRing>
							<coordinates>
								-91.07773995699995,-0.6055384349999645,0 -91.07773631099997,-0.6055360389999595,0 -91.07772903499995,-0.605532463999972,0 -91.07772297099994,-0.6055288809999364,0 -91.07772172999995,-0.6055252509999578,0 -91.07771687599997,-0.6055216599999604,0 -91.07771443299998,-0.6055180459999298,0 -91.07771436299997,-0.6055107729999408,0 -91.07771431699995,-0.6055059269999593,0 -91.07771426999994,-0.6055010829999722,0 -91.07771418899993,-0.6054926119999763,0 -91.07771410799995,-0.6054841479999568,0 -91.07771404999996,-0.6054781059999624,0 -91.07771640599998,-0.6054732469999615,0 -91.07773556299998,-0.6054657739999189,0 -91.07774398299995,-0.6054656729999741,0 -91.07774518599997,-0.6054656589999498,0 -91.07775601799995,-0.6054655289999559,0 -91.07776324399998,-0.6054654429999504,0 -91.07777408799996,-0.6054653129999743,0 -91.07777529299995,-0.6054652979999501,0 -91.07778257399997,-0.6054688389999733,0 -91.07778746299992,-0.6054736219999782,0 -91.07778752699993,-0.6054784639999292,0 -91.07778766999996,-0.6054893679999495,0 -91.07778776499997,-0.6054966429999286,0 -91.07778660499997,-0.6055002959999538,0 -91.07778790899995,-0.6055075649999192,0 -91.07778800399996,-0.6055148529999371,0 -91.07778445599996,-0.6055209679999556,0 -91.07777971199995,-0.6055283129999737,0 -91.07777493599997,-0.6055332269999653,0 -91.07776893499994,-0.6055369359999595,0 -91.07776291999994,-0.6055394289999712,0 -91.07775689099998,-0.6055407039999647,0 -91.07774601999995,-0.6055408089999306,0 -91.07773995699995,-0.6055384349999645,0 
							</coordinates>
						</LinearRing>
					</outerBoundaryIs>
				</Polygon>
			</MultiGeometry>
		</Placemark>
		<Placemark id="ID_00076">
			<name>Isabela</name>
			<Snippet maxLines="0"></Snippet>
			<description><![CDATA[<html xmlns:fo="http://www.w3.org/1999/XSL/Format" xmlns:msxsl="urn:schemas-microsoft-com:xslt">

<head>

<META http-equiv="Content-Type" content="text/html">

<meta http-equiv="content-type" content="text/html; charset=UTF-8">

</head>

<body style="margin:0px 0px 0px 0px;overflow:auto;background:#FFFFFF;">

<table style="font-family:Arial,Verdana,Times;font-size:12px;text-align:left;width:100%;border-collapse:collapse;padding:3px 3px 3px 3px">

<tr style="text-align:center;font-weight:bold;background:#9CBCE2">

<td>Isabela</td>

</tr>

<tr>

<td>

<table style="font-family:Arial,Verdana,Times;font-size:12px;text-align:left;width:100%;border-spacing:0px; padding:3px 3px 3px 3px">

<tr>

<td>FID</td>

<td>76</td>

</tr>

<tr bgcolor="#D4E4F3">

<td>OID_</td>

<td>0</td>

</tr>

<tr>

<td>nodos</td>

<td>51</td>

</tr>

<tr bgcolor="#D4E4F3">

<td>area_ha</td>

<td>0.0078</td>

</tr>

<tr>

<td>area_m</td>

<td>77.6271</td>

</tr>

<tr bgcolor="#D4E4F3">

<td>island</td>

<td>Isabela</td>

</tr>

<tr>

<td>perimetro</td>

<td>37.8167</td>

</tr>

<tr bgcolor="#D4E4F3">

<td>source</td>

<td>Charles Darwin Foundation, 2018</td>

</tr>

</table>

</td>

</tr>

</table>

</body>

</html>]]></description>
			<styleUrl>#PolyStyle000</styleUrl>
			<MultiGeometry>
				<Polygon>
					<outerBoundaryIs>
						<LinearRing>
							<coordinates>
								-91.07763599199994,-0.6056379169999666,0 -91.07764072699996,-0.6056318349999457,0 -91.07764429099996,-0.6056281799999439,0 -91.07764780999996,-0.6056208899999596,0 -91.07764900699998,-0.605619658999958,0 -91.07765743399995,-0.6056183759999327,0 -91.07766466699997,-0.6056183239999785,0 -91.07767071599994,-0.605620725999928,0 -91.07767436399996,-0.6056231289999809,0 -91.07767925599995,-0.6056279399999823,0 -91.07768170299993,-0.6056303469999343,0 -91.07768780599997,-0.6056351529999795,0 -91.07769389399994,-0.6056387489999727,0 -91.07769640799995,-0.6056460059999718,0 -91.07769768199995,-0.605650847999929,0 -91.07769536299998,-0.605658134999946,0 -91.07769541199997,-0.6056617709999753,0 -91.07769431699995,-0.6056702629999867,0 -91.07769320699998,-0.6056775419999616,0 -91.07768967999994,-0.6056848319999568,0 -91.077686122,-0.6056896969999419,0 -91.07768496399996,-0.6056933379999825,0 -91.07767895999996,-0.6056957899999781,0 -91.07767297499998,-0.6056994529999425,0 -91.07766453099998,-0.6056994909999446,0 -91.07766211899997,-0.6056995019999419,0 -91.07765245999997,-0.6056983359999352,0 -91.07764637199995,-0.6056935229999526,0 -91.07764150499999,-0.605689915999961,0 -91.07763548599996,-0.6056899459999202,0 -91.07762709499997,-0.6056924059999506,0 -91.07762111299998,-0.6056948529999341,0 -91.07761516599999,-0.6056997179999268,0 -91.07760675299994,-0.6056997569999766,0 -91.07759834399997,-0.6056997949999604,0 -91.07759469399997,-0.6056961869999816,0 -91.07758981099994,-0.6056901689999552,0 -91.07758972999993,-0.6056841289999465,0 -91.07758966599992,-0.6056792969999356,0 -91.07758956899994,-0.6056720489999669,0 -91.07758948799993,-0.6056660079999603,0 -91.07759179099996,-0.6056587459999662,0 -91.07759531199997,-0.6056526829999638,0 -91.07759884999994,-0.605647827999972,0 -91.07760599199999,-0.6056429479999682,0 -91.07761200099998,-0.6056429099999681,0 -91.07761680899996,-0.6056428789999628,0 -91.07762402399999,-0.6056428329999314,0 -91.07762647899993,-0.6056464459999811,0 -91.07763135599998,-0.6056512539999589,0 -91.07763379599999,-0.605653658999927,0 -91.07763599199994,-0.6056379169999666,0 
							</coordinates>
						</LinearRing>
					</outerBoundaryIs>
				</Polygon>
			</MultiGeometry>
		</Placemark>
		<Placemark id="ID_00077">
			<name>Isabela</name>
			<Snippet maxLines="0"></Snippet>
			<description><![CDATA[<html xmlns:fo="http://www.w3.org/1999/XSL/Format" xmlns:msxsl="urn:schemas-microsoft-com:xslt">

<head>

<META http-equiv="Content-Type" content="text/html">

<meta http-equiv="content-type" content="text/html; charset=UTF-8">

</head>

<body style="margin:0px 0px 0px 0px;overflow:auto;background:#FFFFFF;">

<table style="font-family:Arial,Verdana,Times;font-size:12px;text-align:left;width:100%;border-collapse:collapse;padding:3px 3px 3px 3px">

<tr style="text-align:center;font-weight:bold;background:#9CBCE2">

<td>Isabela</td>

</tr>

<tr>

<td>

<table style="font-family:Arial,Verdana,Times;font-size:12px;text-align:left;width:100%;border-spacing:0px; padding:3px 3px 3px 3px">

<tr>

<td>FID</td>

<td>77</td>

</tr>

<tr bgcolor="#D4E4F3">

<td>OID_</td>

<td>0</td>

</tr>

<tr>

<td>nodos</td>

<td>32</td>

</tr>

<tr bgcolor="#D4E4F3">

<td>area_ha</td>

<td>0.004</td>

</tr>

<tr>

<td>area_m</td>

<td>39.9938</td>

</tr>

<tr bgcolor="#D4E4F3">

<td>island</td>

<td>Isabela</td>

</tr>

<tr>

<td>perimetro</td>

<td>24.609</td>

</tr>

<tr bgcolor="#D4E4F3">

<td>source</td>

<td>Charles Darwin Foundation, 2018</td>

</tr>

</table>

</td>

</tr>

</table>

</body>

</html>]]></description>
			<styleUrl>#PolyStyle000</styleUrl>
			<MultiGeometry>
				<Polygon>
					<outerBoundaryIs>
						<LinearRing>
							<coordinates>
								-91.07789951899997,-0.6053157069999264,0 -91.07789704499999,-0.605310912999918,0 -91.07789694899998,-0.6053036789999741,0 -91.07789685399996,-0.6052964489999791,0 -91.07789683799996,-0.6052952439999346,0 -91.07789314799999,-0.6052892709999501,0 -91.07789186599996,-0.6052832689999238,0 -91.07789298999995,-0.6052772359999453,0 -91.07789411399995,-0.6052712049999567,0 -91.07789644099995,-0.605265156999963,0 -91.07789884699997,-0.6052651219999358,0 -91.07792168299994,-0.6052611719999255,0 -91.07792774699999,-0.6052634889999188,0 -91.07793504099999,-0.6052669949999716,0 -91.07793869899996,-0.6052693519999413,0 -91.07794356799998,-0.6052716919999746,0 -91.07795208599998,-0.6052751879999463,0 -91.07795945699998,-0.6052823259999545,0 -91.07795833799997,-0.6052883799999402,0 -91.07795597099994,-0.6052920359999847,0 -91.07795242999998,-0.6052981249999399,0 -91.07795132799998,-0.6053053899999523,0 -91.07795018899998,-0.6053102409999293,0 -91.07795029699997,-0.6053174959999333,0 -91.07794800099998,-0.6053259929999557,0 -91.07794436799998,-0.6053260359999507,0 -91.07793589599999,-0.6053261369999552,0 -91.07793226699994,-0.6053261799999711,0 -91.07792376999997,-0.6053238639999581,0 -91.07792006199998,-0.605317867999934,0 -91.07791524899994,-0.6053191349999525,0 -91.07790438999996,-0.6053192679999624,0 -91.07789951899997,-0.6053157069999264,0 
							</coordinates>
						</LinearRing>
					</outerBoundaryIs>
				</Polygon>
			</MultiGeometry>
		</Placemark>
		<Placemark id="ID_00078">
			<name>Isabela</name>
			<Snippet maxLines="0"></Snippet>
			<description><![CDATA[<html xmlns:fo="http://www.w3.org/1999/XSL/Format" xmlns:msxsl="urn:schemas-microsoft-com:xslt">

<head>

<META http-equiv="Content-Type" content="text/html">

<meta http-equiv="content-type" content="text/html; charset=UTF-8">

</head>

<body style="margin:0px 0px 0px 0px;overflow:auto;background:#FFFFFF;">

<table style="font-family:Arial,Verdana,Times;font-size:12px;text-align:left;width:100%;border-collapse:collapse;padding:3px 3px 3px 3px">

<tr style="text-align:center;font-weight:bold;background:#9CBCE2">

<td>Isabela</td>

</tr>

<tr>

<td>

<table style="font-family:Arial,Verdana,Times;font-size:12px;text-align:left;width:100%;border-spacing:0px; padding:3px 3px 3px 3px">

<tr>

<td>FID</td>

<td>78</td>

</tr>

<tr bgcolor="#D4E4F3">

<td>OID_</td>

<td>0</td>

</tr>

<tr>

<td>nodos</td>

<td>79</td>

</tr>

<tr bgcolor="#D4E4F3">

<td>area_ha</td>

<td>0.0099</td>

</tr>

<tr>

<td>area_m</td>

<td>99.3305</td>

</tr>

<tr bgcolor="#D4E4F3">

<td>island</td>

<td>Isabela</td>

</tr>

<tr>

<td>perimetro</td>

<td>58.6225</td>

</tr>

<tr bgcolor="#D4E4F3">

<td>source</td>

<td>Charles Darwin Foundation, 2018</td>

</tr>

</table>

</td>

</tr>

</table>

</body>

</html>]]></description>
			<styleUrl>#PolyStyle000</styleUrl>
			<MultiGeometry>
				<Polygon>
					<outerBoundaryIs>
						<LinearRing>
							<coordinates>
								-91.07758457299997,-0.6051371409999404,0 -91.07759036299994,-0.6051287969999577,0 -91.07759732399994,-0.6051204299999389,0 -91.07760197999996,-0.6051168129999462,0 -91.07760782899999,-0.6051155269999465,0 -91.07761484299994,-0.6051130409999214,0 -91.07762188099997,-0.6051129079999741,0 -91.07762657499994,-0.6051128199999306,0 -91.07763479599998,-0.6051126649999828,0 -91.07764069299998,-0.605114911999974,0 -91.077641923,-0.6051207849999373,0 -91.07764198799998,-0.6051278619999652,0 -91.07764440699998,-0.605134900999924,0 -91.07764561699999,-0.6051384219999191,0 -91.07765037099996,-0.6051430649999424,0 -91.07765628499999,-0.6051453259999632,0 -91.07765984399998,-0.6051476299999767,0 -91.07766694399999,-0.6051498739999538,0 -91.07766931599997,-0.605151016999961,0 -91.07767878699997,-0.6051532249999279,0 -91.07768352599999,-0.6051543289999591,0 -91.07768947599999,-0.6051577839999655,0 -91.07769542999995,-0.6051612419999486,0 -91.07770021799996,-0.6051659079999414,0 -91.07770618199997,-0.6051693709999385,0 -91.07770977799997,-0.6051728749999362,0 -91.07771337699995,-0.6051763809999707,0 -91.07771581899999,-0.605182283999958,0 -91.07771592999994,-0.6051917929999614,0 -91.07771601299999,-0.6051989289999213,0 -91.07771490799996,-0.6052060849999568,0 -91.07771141499995,-0.6052120869999226,0 -91.07770551999994,-0.6052157399999502,0 -91.07770078699997,-0.6052169959999725,0 -91.07769604299993,-0.6052170609999643,0 -91.07769131399992,-0.605218315999931,0 -91.07768538899995,-0.6052183969999291,0 -91.07767946799999,-0.6052184789999658,0 -91.07767114699999,-0.6052150269999306,0 -91.07766987999997,-0.6052067289999725,0 -91.07766978399997,-0.6051972319999742,0 -91.07766973599996,-0.6051924849999738,0 -91.07766968799996,-0.6051877399999542,0 -91.07766963999995,-0.6051829969999329,0 -91.07766954399995,-0.6051735149999368,0 -91.07766592999997,-0.6051664639999855,0 -91.07765766999997,-0.6051665979999253,0 -91.07764470399997,-0.6051668079999778,0 -91.07763998199994,-0.6051657019999593,0 -91.07763300499994,-0.6051752779999249,0 -91.07763183799995,-0.6051764799999509,0 -91.07762478899998,-0.6051777739999683,0 -91.07761655899998,-0.6051779029999724,0 -91.07761185999999,-0.6051779769999276,0 -91.07760361199996,-0.6051745619999437,0 -91.07759773599997,-0.6051734739999748,0 -91.07759302699996,-0.6051711879999265,0 -91.07758716699998,-0.6051712819999503,0 -91.07757778999996,-0.605173785999974,0 -91.07757545,-0.605176178999951,0 -91.07757077399998,-0.6051821459999539,0 -91.07756609299997,-0.6051869349999453,0 -91.07755906699998,-0.6051929389999426,0 -91.07755202299995,-0.6051930409999422,0 -91.07754731999994,-0.6051895689999446,0 -91.07754378399996,-0.605182546999962,0 -91.07754142899995,-0.6051778679999367,0 -91.07753907699998,-0.6051743699999368,0 -91.07753672199999,-0.6051685199999537,0 -91.07753671499995,-0.6051649909999258,0 -91.07753670299996,-0.6051591109999831,0 -91.07754020299996,-0.6051531779999735,0 -91.07754487999995,-0.6051507539999661,0 -91.07755190299996,-0.6051494679999773,0 -91.077555417,-0.6051494119999528,0 -91.07756009999996,-0.6051481619999791,0 -91.07757060699998,-0.6051468039999655,0 -91.07757645299995,-0.6051467029999407,0 -91.07757880899999,-0.6051490189999459,0 -91.07758457299997,-0.6051371409999404,0 
							</coordinates>
						</LinearRing>
					</outerBoundaryIs>
				</Polygon>
			</MultiGeometry>
		</Placemark>
		<Placemark id="ID_00079">
			<name>Isabela</name>
			<Snippet maxLines="0"></Snippet>
			<description><![CDATA[<html xmlns:fo="http://www.w3.org/1999/XSL/Format" xmlns:msxsl="urn:schemas-microsoft-com:xslt">

<head>

<META http-equiv="Content-Type" content="text/html">

<meta http-equiv="content-type" content="text/html; charset=UTF-8">

</head>

<body style="margin:0px 0px 0px 0px;overflow:auto;background:#FFFFFF;">

<table style="font-family:Arial,Verdana,Times;font-size:12px;text-align:left;width:100%;border-collapse:collapse;padding:3px 3px 3px 3px">

<tr style="text-align:center;font-weight:bold;background:#9CBCE2">

<td>Isabela</td>

</tr>

<tr>

<td>

<table style="font-family:Arial,Verdana,Times;font-size:12px;text-align:left;width:100%;border-spacing:0px; padding:3px 3px 3px 3px">

<tr>

<td>FID</td>

<td>79</td>

</tr>

<tr bgcolor="#D4E4F3">

<td>OID_</td>

<td>0</td>

</tr>

<tr>

<td>nodos</td>

<td>67</td>

</tr>

<tr bgcolor="#D4E4F3">

<td>area_ha</td>

<td>0.0272</td>

</tr>

<tr>

<td>area_m</td>

<td>271.7227</td>

</tr>

<tr bgcolor="#D4E4F3">

<td>island</td>

<td>Isabela</td>

</tr>

<tr>

<td>perimetro</td>

<td>67.8449</td>

</tr>

<tr bgcolor="#D4E4F3">

<td>source</td>

<td>Charles Darwin Foundation, 2018</td>

</tr>

</table>

</td>

</tr>

</table>

</body>

</html>]]></description>
			<styleUrl>#PolyStyle000</styleUrl>
			<MultiGeometry>
				<Polygon>
					<outerBoundaryIs>
						<LinearRing>
							<coordinates>
[truncated: 33,697,708 more chars]
