# Supplementary material for: Mangroves in the Galapagos islands: Distribution and dynamics
Source: PLoS One. 2019 Jan 9;14(1):e0209313. doi: 10.1371/journal.pone.0209313 (PMC6326481; doi:10.1371/journal.pone.0209313)
Supplement: S1 File — (ZIP) [file pone.0209313.s008.zip › Galapagos_Mangrove_Distribution_2014_Moityetal.prj]

PROJCS["WGS_1984_UTM_Zone_15S",GEOGCS["GCS_WGS_1984",DATUM["D_WGS_1984",SPHEROID["WGS_1984",6378137.0,298.257223563]],PRIMEM["Greenwich",0.0],UNIT["Degree",0.0174532925199433]],PROJECTION["Transverse_Mercator"],PARAMETER["False_Easting",500000.0],PARAMETER["False_Northing",10000000.0],PARAMETER["Central_Meridian",-93.0],PARAMETER["Scale_Factor",0.9996],PARAMETER["Latitude_Of_Origin",0.0],UNIT["Meter",1.0]]
