# Supplementary material for: Mangroves in the Galapagos islands: Distribution and dynamics
Source: PLoS One. 2019 Jan 9;14(1):e0209313. doi: 10.1371/journal.pone.0209313 (PMC6326481; doi:10.1371/journal.pone.0209313)
Supplement: S1 File — (ZIP) [file pone.0209313.s008.zip › Galapagos_Mangrove_Distribution_2014_Moityetal.shp.xml]

<metadata xml:lang="es"><Esri><CreaDate>20180904</CreaDate><CreaTime>22214300</CreaTime><ArcGISFormat>1.0</ArcGISFormat><ArcGISstyle>North American Profile of ISO19115 2003</ArcGISstyle><SyncOnce>FALSE</SyncOnce><DataProperties><lineage><Process ToolSource="h:\programfiles\arcgis\desktop\desktop10.3\ArcToolbox\Toolboxes\Data Management Tools.tbx\CalculateField" Date="20180803" Time="183504" Name="" export="">CalculateField mangrove2015_todo_ultimate nodos !Shape!.pointCount-!Shape!.partCount PYTHON_9.3 #</Process><Process ToolSource="h:\programfiles\arcgis\desktop\desktop10.3\ArcToolbox\Toolboxes\Data Management Tools.tbx\CalculateField" Date="20180803" Time="183924" Name="" export="">CalculateField mangrove2015_todo_ultimate island "Fernandina" VB #</Process><Process ToolSource="h:\programfiles\arcgis\desktop\desktop10.3\ArcToolbox\Toolboxes\Data Management Tools.tbx\CalculateField" Date="20180803" Time="184007" Name="" export="">CalculateField mangrove2015_todo_ultimate island "Isabela" VB #</Process><Process ToolSource="h:\programfiles\arcgis\desktop\desktop10.3\ArcToolbox\Toolboxes\Data Management Tools.tbx\CalculateField" Date="20180803" Time="184033" Name="" export="">CalculateField mangrove2015_todo_ultimate island "Marchena" VB #</Process><Process ToolSource="h:\programfiles\arcgis\desktop\desktop10.3\ArcToolbox\Toolboxes\Data Management Tools.tbx\CalculateField" Date="20180803" Time="184047" Name="" export="">CalculateField mangrove2015_todo_ultimate island "Genovesa" VB #</Process><Process ToolSource="h:\programfiles\arcgis\desktop\desktop10.3\ArcToolbox\Toolboxes\Data Management Tools.tbx\CalculateField" Date="20180803" Time="184108" Name="" export="">CalculateField mangrove2015_todo_ultimate island "Santiago" VB #</Process><Process ToolSource="h:\programfiles\arcgis\desktop\desktop10.3\ArcToolbox\Toolboxes\Data Management Tools.tbx\CalculateField" Date="20180803" Time="184127" Name="" export="">CalculateField mangrove2015_todo_ultimate island "Rabida" VB #</Process><Process ToolSource="h:\programfiles\arcgis\desktop\desktop10.3\ArcToolbox\Toolboxes\Data Management Tools.tbx\CalculateField" Date="20180803" Time="184147" Name="" export="">CalculateField mangrove2015_todo_ultimate island "Pinzon" VB #</Process><Process ToolSource="h:\programfiles\arcgis\desktop\desktop10.3\ArcToolbox\Toolboxes\Data Management Tools.tbx\CalculateField" Date="20180803" Time="184213" Name="" export="">CalculateField mangrove2015_todo_ultimate island "Baltra" VB #</Process><Process ToolSource="h:\programfiles\arcgis\desktop\desktop10.3\ArcToolbox\Toolboxes\Data Management Tools.tbx\CalculateField" Date="20180803" Time="184251" Name="" export="">CalculateField mangrove2015_todo_ultimate island "Santa Cruz" VB #</Process><Process ToolSource="h:\programfiles\arcgis\desktop\desktop10.3\ArcToolbox\Toolboxes\Data Management Tools.tbx\CalculateField" Date="20180803" Time="184313" Name="" export="">CalculateField mangrove2015_todo_ultimate island "Floreana" VB #</Process><Process ToolSource="h:\programfiles\arcgis\desktop\desktop10.3\ArcToolbox\Toolboxes\Data Management Tools.tbx\CalculateField" Date="20180803" Time="184332" Name="" export="">CalculateField mangrove2015_todo_ultimate island "San Cristobal" VB #</Process><Process ToolSource="h:\programfiles\arcgis\desktop\desktop10.3\ArcToolbox\Toolboxes\Data Management Tools.tbx\CalculateField" Date="20180803" Time="184521" Name="" export="">CalculateField mangrove2015_todo_ultimate source "Charles Darwin Foundation, 2018" PYTHON_9.3 #</Process></lineage><itemProps><itemName Sync="TRUE">Galapagos_Mangrove_Distribution_2014_Moityetal</itemName><imsContentType Sync="TRUE" export="False">002</imsContentType><nativeExtBox><westBL Sync="TRUE">660026.333137</westBL><eastBL Sync="TRUE">917188.436386</eastBL><southBL Sync="TRUE">9853547.111329</southBL><northBL Sync="TRUE">10039616.822710</northBL><exTypeCode Sync="TRUE">1</exTypeCode></nativeExtBox><itemSize Sync="TRUE">20.782</itemSize><itemLocation><linkage Sync="TRUE">file://\\NICOMOITY\D$\CDF_BIOMAR\manglares_paper\_deliverable\PLOS\FIGURES SUPPORTING INFO\S1_File\Galapagos_Mangrove_Distribution_2014_Moityetal.shp</linkage><protocol Sync="TRUE">Local Area Network</protocol></itemLocation></itemProps><coordRef><type Sync="TRUE">Projected</type><geogcsn Sync="TRUE">GCS_WGS_1984</geogcsn><csUnits Sync="TRUE">Linear Unit: Meter (1.000000)</csUnits><projcsn Sync="TRUE">WGS_1984_UTM_Zone_15S</projcsn><peXml Sync="TRUE">&lt;ProjectedCoordinateSystem xsi:type='typens:ProjectedCoordinateSystem' xmlns:xsi='http://www.w3.org/2001/XMLSchema-instance' xmlns:xs='http://www.w3.org/2001/XMLSchema' xmlns:typens='http://www.esri.com/schemas/ArcGIS/10.6'&gt;&lt;WKT&gt;PROJCS[&amp;quot;WGS_1984_UTM_Zone_15S&amp;quot;,GEOGCS[&amp;quot;GCS_WGS_1984&amp;quot;,DATUM[&amp;quot;D_WGS_1984&amp;quot;,SPHEROID[&amp;quot;WGS_1984&amp;quot;,6378137.0,298.257223563]],PRIMEM[&amp;quot;Greenwich&amp;quot;,0.0],UNIT[&amp;quot;Degree&amp;quot;,0.0174532925199433]],PROJECTION[&amp;quot;Transverse_Mercator&amp;quot;],PARAMETER[&amp;quot;False_Easting&amp;quot;,500000.0],PARAMETER[&amp;quot;False_Northing&amp;quot;,10000000.0],PARAMETER[&amp;quot;Central_Meridian&amp;quot;,-93.0],PARAMETER[&amp;quot;Scale_Factor&amp;quot;,0.9996],PARAMETER[&amp;quot;Latitude_Of_Origin&amp;quot;,0.0],UNIT[&amp;quot;Meter&amp;quot;,1.0],AUTHORITY[&amp;quot;EPSG&amp;quot;,32715]]&lt;/WKT&gt;&lt;XOrigin&gt;-5120900&lt;/XOrigin&gt;&lt;YOrigin&gt;1900&lt;/YOrigin&gt;&lt;XYScale&gt;450445547.3910538&lt;/XYScale&gt;&lt;ZOrigin&gt;-100000&lt;/ZOrigin&gt;&lt;ZScale&gt;10000&lt;/ZScale&gt;&lt;MOrigin&gt;-100000&lt;/MOrigin&gt;&lt;MScale&gt;10000&lt;/MScale&gt;&lt;XYTolerance&gt;0.001&lt;/XYTolerance&gt;&lt;ZTolerance&gt;0.001&lt;/ZTolerance&gt;&lt;MTolerance&gt;0.001&lt;/MTolerance&gt;&lt;HighPrecision&gt;true&lt;/HighPrecision&gt;&lt;WKID&gt;32715&lt;/WKID&gt;&lt;LatestWKID&gt;32715&lt;/LatestWKID&gt;&lt;/ProjectedCoordinateSystem&gt;</peXml></coordRef></DataProperties><SyncDate>20181108</SyncDate><SyncTime>10320100</SyncTime><ModDate>20181108</ModDate><ModTime>10443800</ModTime><scaleRange><minScale>500000</minScale><maxScale>50000</maxScale></scaleRange><ArcGISProfile>ItemDescription</ArcGISProfile></Esri><dataIdInfo><envirDesc Sync="TRUE"> Version 6.2 (Build 9200) ; Esri ArcGIS 10.6.1.9270</envirDesc><dataLang><languageCode value="eng" Sync="TRUE"/><countryCode value="GBR" Sync="TRUE"/></dataLang><idCitation xmlns=""><resTitle Sync="TRUE">Galapagos_Mangrove_Distribution_2014_Moityetal</resTitle><presForm xmlns=""><PresFormCd value="005" Sync="TRUE"/><fgdcGeoform>vector digital data</fgdcGeoform></presForm><resAltTitle>Mangroves map of Galapagos</resAltTitle><collTitle>Distribution and dynamics of mangrove forests in the Galapagos islands</collTitle><date><createDate>2018-10-28T01:00:00</createDate><pubDate>2018-10-28T00:00:00</pubDate><reviseDate>2018-10-28T00:00:00</reviseDate></date><otherCitDet>NONE</otherCitDet></idCitation><spatRpType><SpatRepTypCd value="001" Sync="TRUE"/></spatRpType><dataExt><geoEle xmlns=""><GeoBndBox esriExtentType="search"><exTypeCode Sync="TRUE">1</exTypeCode><westBL Sync="TRUE">-91.562036</westBL><eastBL Sync="TRUE">-89.252531</eastBL><northBL Sync="TRUE">0.358312</northBL><southBL Sync="TRUE">-1.324583</southBL></GeoBndBox></geoEle></dataExt><searchKeys><keyword>mangroves</keyword><keyword>manglares</keyword><keyword>mapping</keyword><keyword>Galapagos</keyword><keyword>Google Earth</keyword><keyword>volcanic island</keyword></searchKeys><idPurp>The aim of this shapefile is to provide the most accurate cover for mangrove forests in the Galapagos Islands</idPurp><idAbs>&lt;DIV STYLE="text-align:Left;"&gt;&lt;DIV&gt;&lt;DIV&gt;&lt;P&gt;&lt;SPAN&gt;We provide here the most accurate cover for mangrove forests in the Galapagos Islands. We mapped mangroves using freely available Google Earth Very High Resolution images based on on-screen classification (images were mostly from 2014). We compared this method to three semi-automatic classification algorithms. We also analysed mangrove change for the period 2004-2014. We obtained an area of 3657.1 ha of fringing mangrove that covers 35% of the coastline. Eighty percent of mangrove cover is found in Isabela island, and 90% in the western and central south-eastern bioregions. The overall accuracy of mangrove classification was 99.1% with a Kappa coefficient of 0.97 when validated with field data. On-screen classification of images constantly resulted in better accuracy than semi-automatic classification algorithms. &lt;/SPAN&gt;&lt;/P&gt;&lt;/DIV&gt;&lt;/DIV&gt;&lt;/DIV&gt;</idAbs><idCredit>Charles Darwin Foundation</idCredit><dataChar><CharSetCd value="004"/></dataChar><idPoC xmlns=""><rpIndName>Nicolas Moity</rpIndName><rpOrgName>Charles darwin Foundation</rpOrgName><rpPosName>Researcher in Marine Sciences &amp; GIS</rpPosName><role><RoleCd value="011"/></role><displayName>Nicolas Moity</displayName></idPoC><tpCat><TopicCatCd value="002"/></tpCat></dataIdInfo><mdLang><languageCode value="eng" Sync="TRUE"/><countryCode value="GBR" Sync="TRUE"/></mdLang><mdChar><CharSetCd value="004" Sync="TRUE"/></mdChar><distInfo xmlns=""><distFormat xmlns=""><formatName Sync="TRUE">Shapefile</formatName><formatVer>1.0</formatVer></distFormat><distTranOps xmlns=""><transSize Sync="TRUE">20.782</transSize></distTranOps></distInfo><mdHrLv><ScopeCd value="005" Sync="TRUE"/></mdHrLv><mdHrLvName Sync="TRUE">dataset</mdHrLvName><refSysInfo><RefSystem dimension=""><refSysID xmlns=""><identCode code="32715" Sync="TRUE"/><idCodeSpace Sync="TRUE">EPSG</idCodeSpace><idVersion Sync="TRUE">2.1(3.0.1)</idVersion></refSysID></RefSystem></refSysInfo><spatRepInfo><VectSpatRep><geometObjs Name="Galapagos_Mangrove_Distribution_2014_Moityetal"><geoObjTyp><GeoObjTypCd value="002" Sync="TRUE"/></geoObjTyp><geoObjCnt Sync="TRUE">4250</geoObjCnt></geometObjs><topLvl><TopoLevCd value="001" Sync="TRUE"/></topLvl></VectSpatRep></spatRepInfo><spdoinfo><ptvctinf><esriterm Name="Galapagos_Mangrove_Distribution_2014_Moityetal"><efeatyp Sync="TRUE">Simple</efeatyp><efeageom code="4" Sync="TRUE"/><esritopo Sync="TRUE">FALSE</esritopo><efeacnt Sync="TRUE">4250</efeacnt><spindex Sync="TRUE">TRUE</spindex><linrefer Sync="TRUE">TRUE</linrefer></esriterm></ptvctinf></spdoinfo><eainfo><detailed Name="Galapagos_Mangrove_Distribution_2014_Moityetal" xmlns=""><enttyp><enttypl Sync="TRUE">Galapagos_Mangrove_Distribution_2014_Moityetal</enttypl><enttypt Sync="TRUE">Feature Class</enttypt><enttypc Sync="TRUE">4250</enttypc><enttypd>none</enttypd><enttypds>none</enttypds></enttyp><attr><attrlabl Sync="TRUE">FID</attrlabl><attalias Sync="TRUE">FID</attalias><attrtype Sync="TRUE">OID</attrtype><attwidth Sync="TRUE">4</attwidth><atprecis Sync="TRUE">0</atprecis><attscale Sync="TRUE">0</attscale><attrdef Sync="TRUE">Internal feature number.</attrdef><attrdefs Sync="TRUE">Esri</attrdefs><attrdomv><udom Sync="TRUE">Sequential unique whole numbers that are automatically generated.</udom></attrdomv></attr><attr><attrlabl Sync="TRUE">Shape</attrlabl><attalias Sync="TRUE">Shape</attalias><attrtype Sync="TRUE">Geometry</attrtype><attwidth Sync="TRUE">0</attwidth><atprecis Sync="TRUE">0</atprecis><attscale Sync="TRUE">0</attscale><attrdef Sync="TRUE">Feature geometry.</attrdef><attrdefs Sync="TRUE">Esri</attrdefs><attrdomv><udom Sync="TRUE">Coordinates defining the features.</udom></attrdomv></attr><attr><attrlabl Sync="TRUE">OID_</attrlabl><attalias Sync="TRUE">OID_</attalias><attrtype Sync="TRUE">Single</attrtype><attwidth Sync="TRUE">4</attwidth><atprecis Sync="TRUE">3</atprecis><attscale Sync="TRUE">2</attscale></attr><attr><attrlabl Sync="TRUE">NODES</attrlabl><attalias Sync="TRUE">NODES</attalias><attrtype Sync="TRUE">Single</attrtype><attwidth Sync="TRUE">8</attwidth><atprecis Sync="TRUE">7</atprecis><attscale Sync="TRUE">2</attscale></attr><attr xmlns=""><attrlabl Sync="TRUE">area_ha</attrlabl><attalias Sync="TRUE">AREA_HA</attalias><attrtype Sync="TRUE">Single</attrtype><attwidth Sync="TRUE">8</attwidth><atprecis Sync="TRUE">7</atprecis><attscale Sync="TRUE">4</attscale><attrdef>extension in hectareas</attrdef><attrdefs>none</attrdefs></attr><attr xmlns=""><attrlabl Sync="TRUE">area_m</attrlabl><attalias Sync="TRUE">AREA_M</attalias><attrtype Sync="TRUE">Double</attrtype><attwidth Sync="TRUE">12</attwidth><atprecis Sync="TRUE">11</atprecis><attscale Sync="TRUE">4</attscale><attrdef>extensiaon in sqaure meters</attrdef><attrdefs>none</attrdefs></attr><attr xmlns=""><attrlabl Sync="TRUE">island</attrlabl><attalias Sync="TRUE">ISLAND</attalias><attrtype Sync="TRUE">String</attrtype><attwidth Sync="TRUE">30</attwidth><atprecis Sync="TRUE">0</atprecis><attscale Sync="TRUE">0</attscale><attrdef>name of the island in which the polygon is</attrdef><attrdefs>none</attrdefs></attr><attr><attrlabl Sync="TRUE">PERIMETER</attrlabl><attalias Sync="TRUE">PERIMETER</attalias><attrtype Sync="TRUE">Double</attrtype><attwidth Sync="TRUE">10</attwidth><atprecis Sync="TRUE">9</atprecis><attscale Sync="TRUE">4</attscale></attr><attr xmlns=""><attrlabl Sync="TRUE">source</attrlabl><attalias Sync="TRUE">SOURCE</attalias><attrtype Sync="TRUE">String</attrtype><attwidth Sync="TRUE">50</attwidth><atprecis Sync="TRUE">0</atprecis><attscale Sync="TRUE">0</attscale><attrdef>credits of the author of the map</attrdef><attrdefs>none</attrdefs></attr></detailed></eainfo><mdDateSt Sync="TRUE">20181108</mdDateSt><mdContact xmlns=""><rpIndName>Nicolas Moity</rpIndName><rpOrgName>Charles darwin Foundation</rpOrgName><rpPosName>Researcher in Marine Sciences &amp; GIS</rpPosName><role><RoleCd value="011"/></role></mdContact><mdContact xmlns=""><rpIndName>Nicolas Moity</rpIndName><rpOrgName>Charles darwin Foundation</rpOrgName><rpPosName>Researcher in Marine Sciences &amp; GIS</rpPosName><role><RoleCd value="011"/></role><displayName>Nicolas Moity</displayName></mdContact></metadata>
